# Supplementary material for: Functional analysis revealed the involvement of ZmABCB15 in resistance to rice black-streaked dwarf virus infection
Source: BMC Plant Biol. 2022 Oct 11;22:484. doi: 10.1186/s12870-022-03861-w (PMC9552357; doi:10.1186/s12870-022-03861-w)
Supplement: Supplementary file 1 — Additional file 1: Table S1. The disease rates of the five varieties after inoculating RBSDV. [file 12870_2022_3861_MOESM1_ESM.xlsx]

## Sheet: Sheet1
Table S1 The disease rates of the five varieties after inoculating RBSDV.
	P138	Chang7-2	ZD958	Z58	Ye478
Incidence of disese	0.005	0.01	0.045	0.12	0.805
Severity index	0.005	0.035	0.065	0.265	0.615
Comprehensive severity index	0.005	0.035	0.075	0.335	0.535
