# Supplementary material for: Functional analysis revealed the involvement of ZmABCB15 in resistance to rice black-streaked dwarf virus infection
Source: BMC Plant Biol. 2022 Oct 11;22:484. doi: 10.1186/s12870-022-03861-w (PMC9552357; doi:10.1186/s12870-022-03861-w)
Supplement: Supplementary file 3 — Additional file 3: Table S2. The CDSs of ZmABCB family. [file 12870_2022_3861_MOESM3_ESM.xlsx]

## Sheet: Sheet1
Table S2 The CDSs of ZmABCB family.
>ZmABCB1
ATGCCGCCCTCCTTCCCCTCCCTCCCGCTCCCGGAGGCCGTTGCCGCCACCGCCCACGCCGCGCTGCTCGCGCTCGCCGC
ACTCCTGCTCCTCCTCCGCGCCGCGCGCGCGCTCGCCTCCCGCTGCGCGTCATGCCTCAAGGCGCCGCGCCGCCGCGGGG
GCCCCGCCGTCGTCGTGGGCGACGGCGCCGGCGGCGCCCTCGCGGCGGCGACTGCCGGCGCCTGGCACAGGGCCGTGCTG
GCGTCCTGCGCCTACGCCCTGCTCTCGCAGGTCGCCGTGCTGAGCTACGAGGTGGCCGTCGCCGGCTCGCGCGTCTCGGC
GCGGGCGCTGCTGCTGCCGGCCGTGCAGGCGGTGTCCTGGGCCGCGCTGCTGGCGCTCGCGCTTCAGGCCCGCGCCGTCG
GCTGGGCCAGGTTCCCTGCGCTGGTGCGGCTCTGGTGGGTGGTCTCCTTCGCGCTCTGCGTTGTCATTGCGTACGACGAC
TCCAGGCGCCTGATAGGCCAGGGCGCGCGCGCTGTGGATTACGCGCACATGGTTGCCAACTTCGCGTCCGTGCCGGCCCT
GGGCTTCCTGTGCTTGGTTGGTGTCATGGGTTCCACCGGTTTGGAATTGGAGTTTACGGAGGATGGCAACGGCCTGCATG
AGCCGCTGCTGCTCGGCAGGCAGCGCAGAGAGGCAGAGGAGGAGCTCGGCTGTCTGAGGGTCACTCCCTACGCTGATGCT
GGGATCCTCAGCCTTGCAACATTGTCATGGCTTAGTCCGTTGCTCTCTGTTGGTGCGCAGCGGCCACTTGAGTTGGCTGA
CATACCCTTGCTGGCGCACAAGGACCGTGCAAAGTCATGCTATAAGGCGATGAGCGCTCACTACGAGCGCCAGCGGCTAG
AATACCCTGGCAGGGAGCCATCACTCACATGGGCAATACTCAAGTCATTCTGGCGAGAGGCCGCGGTCAATGGCACATTT
GCTGCTGTCAACACGATTGTGTCGTATGTTGGACCTTACTTGATCAGCTATTTTGTGGACTACCTCAGTGGCAACATTGC
TTTCCCCCATGAAGGTTACATCCTTGCCTCTATATTTTTTGTAGCAAAACTGCTTGAGACACTCACTGCCCGACAGTGGT
ACTTGGGTGTGGACATCATGGGGATCCATGTCAAGTCTGGCCTCACTGCCATGGTGTATAGGAAGGGTCTCCGACTGTCA
AACGCCTCACGGCAGAGCCACACGAGTGGTGAGATTGTGAATTACATGGCCGTCGATGTGCAGCGTGTGGGGGACTATGC
ATGGTATTTCCATGACATCTGGATGCTTCCCCTGCAGATCATTCTTGCTCTCGCCATCCTGTACAAGAACGTCGGGATCG
CCATGGTTTCAACATTGGTAGCAACTGTGCTATCGATCGCAGCCTCTGTTCCTGTGGCAAAGCTGCAGGAGCACTACCAA
GATAAGTTAATGGCATCAAAAGATGAGCGCATGCGCAAGACTTCAGAGTGCTTGAAAAATATGAGGATTTTGAAGCTTCA
GGCATGGGAGGATCGGTACCGGCTGCAGTTGGAAGAGATGAGGAACGTGGAATGCAGATGGCTTCGGTGGGCTCTGTACT
CACAGGCTGCAGTTACATTTGTTTTCTGGAGCTCGCCAATCTTTGTCGCAGTCATAACTTTTGGGACTTGCATATTACTC
GGTGGCCAGCTCACTGCAGGAGGGGTTCTATCCGCTTTAGCAACGTTTCGGATCCTCCAAGAGCCTCTGAGGAACTTCCC
GGATCTCATCTCTATGATGGCACAGACAAGGGTGTCTTTGGACCGTTTGTCTCATTTTCTGCAGCAAGAAGAACTGCCAG
ATGACGCAACTATAAATGTTCCACAAAGTAGTACAGATAAGGCAGTCGATATTAAGGATGGCGCATTCTCTTGGAACCCA
TACACTCTGACCCCTACACTTTCTGATATACACCTTAGTGTAGTGAGAGGCATGAGAGTAGCAGTCTGTGGTGTCATTGG
TTCTGGTAAATCAAGTCTACTATCGTCTATACTCGGGGAGATACCCAAATTATGTGGCCATGTCAGGATAAGTGGCACAG
CAGCGTATGTTCCTCAGACTGCATGGATACAGTCTGGAAATATTGAGGAGAATATTCTGTTTGGCAGTCAAATGGATAGA
CAACGTTACAAGAGAGTCATTGCAGCTTGCTGTCTTAAGAAAGATCTTGAGCTGCTCCAGTACGGAGATCAGACTGTTAT
TGGTGATAGAGGCATTAATTTGAGTGGAGGTCAGAAACAAAGAGTTCAGCTTGCTAGAGCACTCTACCAAGATGCTGATA
TTTATTTGCTTGATGATCCCTTCAGTGCTGTTGATGCTCATACTGGGAGCGAACTGTTTAAGGAGTATATATTGACTGCA
CTAGCAACCAAAACAGTAATCTATGTAACACATCAAGTTGAATTTCTACCAGCTGCTGATCTGATATTGGTTCTTAAGGA
TGGCCATATCACACAAGCTGGAAAGTATGATGATCTTCTGCAAGCTGGAACTGATTTCAATGCTCTGGTTTCTGCTCATA
AGGAAGCTATTGAAACCATGGATATATTTGAAGATTCCGATAGTGATACAGTTTCTTCTATTCCCAACAAAAGATTGACA
CCAAGTATCAGCAATATTGATAACCTGAAAAATAAGATGTGTGAAAATGGACAACCATCTAATACACGGGGAATTAAGGA
AAAAAAGAAGAAAGAAGAGCGTAAGAAGAAGCGTACTGTTCAAGAGGAGGAAAGGGAACGTGGAAAAGTGAGCTCCAAAG
TTTATTTGTCATACATGGGGGAAGCTTACAAAGGTACACTGATACCACTAATTATCTTGGCTCAAACCATGTTCCAAGTT
CTTCAGATTGCGAGCAACTGGTGGATGGCATGGGCAAACCCACAAACAGAAGGAGATGCTCCCAAGACAGATAGTGTGGT
CCTTCTGGTTGTTTATATGTCCCTTGCCTTTGGAAGTTCACTATTTGTGTTCATGAGAAGCCTTCTTGTGGCTACGTTTG
GTTTAGCAGCTGCCCAGAAGCTTTTTATAAAAATGCTTAGGTGTGTCTTTCGAGCTCCAATGTCATTCTTTGACACCATA
CCN
>ZmABCB2
ATGGTGCCGAGTGGGTTGTTCGGGTGGGCGTCGCCCCATGTACAGCCGCTCACACCCGTATCCGAGGTCTCCGAGCCGCC
GGAGTCGCCGTCGCCGTACGGGGACGGGCCGGCGGGGGATGCCGGCGTGGGGACGAGGGAGGGGGAAGGCGCTGGCGCCG
GAGAGGAGGAAGTGGAGGACGACGAGGTCGAGCCGCCGCCCGCGGCGGTGTCATTCTGGAGGCTTTTTGAGTTTGCCGAT
GGGGTCGACTGGGCCCTTATGGCTGCTGGGGCGCTTGCTGCTGCTGCGCATGGCGCGGCGCTGGTTGTGTACCTTCACTA
CTTCGGGAGGGCTCTGAATTTGCTCGACTCTGAGCGGGTTGGGTCGTCTCTCTATGGACGCGGCGAGGAACTGCTCCACC
GGTTTAAGGAGCATGCCTTGTATATTGTCTTTATAGCTGCTGGTGTTTTCGTCGCAGGATGGATAGAGGTATCTTGCTGG
ATTCTCACTGGGGAACGGCAGACTGCTGTCATCAGATCAAAATATGTTCAGGTTTTGCTAAATCAAGACATGAGTTTTTT
TGATACATATGGTAACAACGGAGATATTGTTAGTCAAGTGCTCAGTGATGTATTGCTCATTCAGTCAGCTATAAGCGAGA
AAGTTGGGAACTACATACATAATATGGCTACATTTGTTGTTGGTCTCATTGTTGGCCTTCTGAATTGTTGGCAAATAGCA
CTTCTAACTCTTGCCACTGGACCCTTGATTGTTGCAGCAGGAGGAATATCTAACATATTCCTTCATAGGCTGGCCGAAAA
CATTCAAGATGCATATGCAGAAGCGGCTAGCATTGCTGAACAGGCCATCTTATACATCAGGACTCTGTATGCTTTTACAA
ATGAGACTCTTGCAAAGTACTCCTATGCCACCTCACTTCAAGCCACACTTAGATATGGAATTTTGATTAGCCTTGTCCAA
GGAATTGGTCTTGGATTTACATATGGACTCGCCATTTGCTCTTGTGCTTTGCAACTTTGGGTTGGAAGACATCTGATCCA
TCGTGGAAAAGCTGATGGTGGTGAAGTTGTGGTAGCTTTATTCTCTGTAATTCTGAGCGGCCTTGGTTTGAATCAAGCAG
CTACAAACTTCTATTCATTCGAGCAAGGACGCATTGCTGCTTATAGACTATATGAGATGATTAGTCGTTCAACCTCCAGC
ACCAATCAAGAAGGGGCAACCTTACCCCAGGTGCAGGGGAATATTGAATTTCGAAATGTGTACTTTAGCTACCTGTCTCG
CCCTGAGATCCCAATATTAAGTGGATTCTTCCTCACTGTACCGGCGAGAAAAACTGTGGCACTTGTTGGTAGAAATGGCT
CCGGGAAAAGCAGTATAATTCCTCTTATGGAGAGATTCTATGACCCAACATTAGGTGAAGTTCTTTTGGATGGGGAAAAC
ATAAAAAATTTGAAAGTAGAATGGTTAAGAAGCCAAATTGGTCTGGTGACACAAGAACCAGCCTTATTGAGTTTGAGCAT
TCGGGAAAACATTGCTTATGGAAGATCTGGTACCTTTGACCAGATAGAAGAGGCAGCAAAAACAGCCCATGCCCATGGGT
TCATCAGTTCACTTGAAAAGGGGTATGAAACCCAGGTTGGTCTAGCTGGTGTAGCCCTCACTGATGAACAGAAAATCAAA
ATTTCTATTGCTCGTGCTGTGCTTTCGAATCCATCCATTCTGTTGCTTGATGAGGTCACGGGAGGACTTGATTTTGAAGC
TGAAAAGGCTGTACAAGAAGCATTAGATGTTCTCATGTTGGGAAGGTCAACCATTATAATTGCTAGACGTCTTTGCCTCA
TTAAAAATGCTGATTATATAGCTGTAATGGAGGAGGGTCATCTTGTTGAAATGGGAACACATGATGAACTTTTAAACTTG
GATGGCCTTTATGCTGAACTTTTAAGGTGTGAGGAAGCAACAAAACTTCCCAAAAGGATGCCTACCAAGAATAGCAGGGA
GCGTAAGTCGCTTCAAGCGGAGGACACATCGCGGCAGTCATCTAAGAATTCAGATCCTGACTCACCCATATCTCCTCTTT
TGACTTCTGATCCTAAAAACGAGCGTTCACATTCACAGACTTTTAGCAGACCCCAGAGTGAACGGGATGATACGAGTTCT
GAACACAGTGAACTCGATGAGGTTCAGCACCAGAAACCGCCATCTTTTTGGCGTCTTGCAACACTTAGTATTGCTGAGTG
GCCTTATGCTCTTTTAGGTACAATTGGTGCTGCTGTATTTGGCTCATTTAATCCACTGCTTGCTTACACAATAGCACTTA
TAGTGTCAGCATACTATCAAATTGAAATCCGTGATATGCGCCATGAA
>ZmABCB3
ATGGTGTTTAATGTCGTGCCCACGATACTAGAGATTGGTATGGTGTCAAGCATACTTGCCTACAAATTTGGTTCAACTTT
TGCTTGGATCACTTCAGTTTCAGTTGCTACTTATATTGCTTTCACTTTGGCTGTCACACAGTGGCGGACTAAGTTCAGGA
TGGCCATGAATAAAGCTGATAATGCTTCTAGTACGGTGGCAGTTGACTCTCTTCTCAATTATGAGACTGTGAAATACTTC
AACAATGAACAATTTGAAGTTGAGAAGTACGACAAATATTTAAGGAATTATGAGGATGCTGCATTGAAGACCCAAAGTAG
TCTTGCCTACCTGAACTTTGGCCAAAATGTTATCTTTAGCTCAGCTTTATCTACAGCAATGGTTTTGAGCTCATATGGAA
TAATGAGTGGTGCTCTGACTGTGGGTGATTTGGTCATGGTTAATGGGCTTTTATTCCAGCTTTCATTACCTCTGAACTTC
CTTGGGAGTGTGTATCGAGAATCTAGACAAAGCCTCATTGACATGAAGTCAATGTTTCAGTTGCTTGAGGAAAAACCTGC
AATAAAGGATGAGCCTCATGCACAACCTTTGCAGTTCAAGGGAGGGTGCATTGAATTCGAGAATGTTCATTTTGGGTATG
TACCAGAAAGGAAGATTCTTGATGGTGCCACTTTCACCGTACCTGCAGGAAAGAGTGTGGCCATTGTTGGAACTAGCGGA
AGCGGGAAATCAACTATTCTTAGACTTCTTTTCAGATTCTTTGATTCGACTTCAGGATCTATACGAATTGACGGGCAAGA
TATCCGAGGAGTGACACTGGGGAGCCTTCGAAAATGTCTAGGTGTGGTACCTCAGGACACAGTACTTTTTAATGACACGA
TTAAGCATAATATACAGTATGGGCGGTTATCAGCAAAAGATGAGGAGGTCTTTGATGCTGCCCGACGTGCTGCTATTCAT
GATACAATTATGAACTTCCCAGACAAGTATGACACCGTAGTAGGAGAACGAGGATTGAAGTTAAGCGGCGGGGAGAAACA
ACGAGTGTCAATAGCCCGTGTATTCTTGAAGGAGCCTTCCATTCTGTTATGTGATGAAGCAACTAGTGCTCTTGACAGCA
CTACTGAAGCATCAATTTTGAATTCTCTGAAATCCTTATCTTCCGATCGAACATCAATCTTTATTGCTCATCGACTCACA
ACTGCAATGCAGTGTGATCAGATAATTGTTTTGGAGGATGGGAAGGTAGTAGAACAAGGACCACATGATTTTCTTCTGTC
ACAGGGTGGGCGATACGCAGAATTGTGGTATCAGCAGAACAGCACTGACGCCATGGATTCTGCTGCAGCTAGCGTAGAGG
TTTGA
>ZmABCB4
ATGTCTAGCAGCGACCCGGAGGAGATCAGGGCGCGCGTCGTCGTTCTCGGTTCGCCCCATGCCGACGGCGGCGACGAGTG
GGCCCGGCCCGAGCTCGAGGCCTTCCATCTGCCGTCTCCCGCCCACCAGCCTCCTGGCTTCCTAGCCGGGCAACCGGAAG
CAGCAGAGCAACCCACGCTCCCTGCTCCTGCTGGCCGCAGCAGCAGCAGCAGCAACACGCCTACTACATCTGCCGGTGGC
GGCGCTGCTCCTCCTCCTCCTTCTTCGCCTCCCCCTCCGCCGGCTTCTCTGGAGACCGAGCAGCCGCCCAATGCCAGGCC
AGCCTCCGCCGGCGCCAATGACAGCAAGAAGCCCACCCCGCCCGCCGCCCTGCGCGACCTCTTCCGCTTCGCCGACGGCC
TCGACTGCGCGCTCATGCTCATCGGCACCCTCGGCGCGCTCGTCCACGGCTGCTCGCTCCCCGTCTTCCTCCGCTTCTTC
GCCGACCTCGTCGACTCCTTCGGCTCCCACGCCGACGACCCGGACACCATGGTCCGCCTCGTCGTCAAGTACGCCTTCTA
CTTCCTCGTCGTCGGAGCGGCAATCTGGGCATCCTCGTGGGCAGAGATCTCTTGCTGGATGTGGACCGGCGAGCGGCAGT
CGACGCGGATGCGGATCCGGTACCTGGACGCGGCGCTGCGGCAGGACGTGTCCTTCTTCGACACCGACGTGCGGGCCTCG
GACGTGATCTACGCCATCAACGCGGACGCCGTGGTGGTGCAGGACGCCATCAGCGAGAAGCTGGGCAACCTCATCCACTA
CATGGCCACCTTCGTGGCCGGCTTCGTCGTGGGGTTCACGGCCGCGTGGCAGCTGGCGCTGGTCACGCTGGCCGTGGTGC
CGCTCATCGCCGTCATCGGCGGGCTGAGCGCCGCCGCGCTCGCCAAGCTCTCGTCCCGCAGCCAGGACGCGCTCTCGGGC
GCCAGCGGCATCGCGGAGCAGGCGCTCGCGCAGATACGGATCGTGCAGGCGTTCGTTGGCGAGGAGCGCGAGATGCGGGC
CTACTCGGCGGCGCTGGCCGTGGCGCAGAGGATCGGCTACCGCAGCGGCTTCGCCAAGGGGCTCGGCCTCGGCGGCACCT
ACTTCACCGTCTTCTGCTGCTACGGGCTCCTGCTCTGGTACGGCGGCCACCTCGTGCGCGCCCAGCACACCAACGGCGGG
CTCGCCATCGCCACCATGTTCTCCGTCATGATCGGCGGACTGGCCCTCGGGCAGTCGGCGCCGAGCATGGCCGCGTTCGC
CAAGGCGCGTGTGGCGGCTGCCAAGATCTTCCGCATCATCGACCACAGGCCGGGCATCTCCTCGCGCGACGGCGCGGAGC
CAGAGTCGGTGACGGGGCGGGTGGAGATGCGGGGCGTGGACTTCGCGTACCCGTCGCGGCCGGACGTCCCCATCCTGCGC
GGCTTCTCGCTGAGCGTGCCCGCCGGGAAGACCATCGCGCTGGTGGGCAGCTCCGGCTCCGGGAAGAGCACGGTGGTGTC
GCTCATCGAGAGATTCTACGACCCCAGCGCAGGGCAAATCCTGCTGGACGGGCACGACCTCAGGTCGCTGGAGCTGCGGT
GGCTGCGGCGGCAGATCGGGCTGGTGAGCCAGGAGCCGGCGCTGTTCGCGACGAGCATCAGGGAGAACCTGCTGCTGGGG
CGGGACAGCCAGAGCGCGACGCTGGCGGAGATGGAGGAGGCGGCCAGGGTGGCCAACGCCCACTCCTTCATCATCAAACT
CCCCGACGGCTACGACACGCAGGTTGGGGAGCGCGGCCTGCAGCTCTCCGGTGGGCAGAAGCAGCGCATCGCCATCGCCC
GCGCCATGCTCAAGAACCCCGCCATCCTGCTGCTGGACGAGGCCACCAGCGCGCTGGACTCCGAGTCTGAGAAGCTCGTG
CAGGAGGCGCTGGACCGCTTCATGATCGGGCGCACCACCCTGGTGATCGCGCACAGGCTGTCCACCATCCGCAAGGCCGA
CGTGGTGGCCGTGCTGCAGGGCGGCGCCGTCTCCGAGATGGGCGCGCACGACGAGCTGATGGCCAAGGGCGAGAACGGCA
CCTACGCCAAGCTCATCCGCATGCAGGAGCAGGCGCACGAGGCGGCGCTCGTCAACGCCCGCCGCAGCAGCGCCAGGCCC
TCCAGCGCCCGCAACTCCGTCAGCTCGCCCATCATGACGCGCAACTCCTCCTACGGCCGCTCCCCCTACTCCCGCCGCCT
CTCCGACTTCTCCACCTCCGACTTCACCCTCTCCATCCACGACCCGCACCACCACCACCGGACCATGGCGGACAAGCAGC
TGGCGTTCCGCGCCGGCGCCAGCTCCTTCCTGCGCCTCGCCAGGATGAACTCGCCCGAGTGGGCCTACGCGCTCGCCGGC
TCCATCGGCTCCATGGTCTGCGGCTCCTTCAGCGCCATCTTCGCCTACATCCTCAGCGCCGTGCTCAGCGTCTACTACGC
GCCGGACCCGCGGTACATGAAGCGCGAGATCGCAAAATACTGCTACCTGCTCATCGGCATGTCCTCCGCGGCGCTGCTGT
TCAACACGGTGCAGCACGTGTTCTGGGACACGGTGGGCGAGAACCTGACCAAGCGGGTGCGCGAGAAGATGTTCGCCGCC
GTGCTCCGCAACGAGATCGCCTGGTTCGACGCGGACGAGAACGCCAGCGCGCGCGTGGCCGCCAGGCTAGCGCTGGACGC
CCAGAACGTGCGCTCCGCCATCGGGGACCGCATCTCCGTCATCGTCCAGAACTCGGCGCTGATGCTGGTGGCCTGCACCG
CGGGGTTCGTCCTCCAGTGGCGCCTCGCGCTCGTGCTCCTCGCCGTGTTCCCGCTCGTCGTGGGCGCCACCGTGCTGCAG
AAGATGTTCATGAAGGGCTTCTCGGGGGACCTGGAGGCCGCGCACGCCAGGGCCACGCAGATCGCGGGCGAGGCCGTGGC
CAACCTGCGCACCGTGGCCGCGTTCAACGCGGAGCGCAAGATCACGGGGCTGTTCGAGGCCAACCTGCGCGGCCCGCTCC
GGCGCTGCTTCTGGAAGGGGCAGATCGCCGGCAGCGGCTACGGCGTGGCGCAGTTCCTGCTGTACGCGTCCTACGCGCTG
GGGCTGTGGTACGCGGCGTGGCTGGTGAAGCACGGCGTGTCCGACTTCTCGCGCACCATCCGCGTGTTCATGGTGCTGAT
GGTGTCCGCGAACGGCGCCGCCGAGACGCTGACGCTGGCGCCGGACTTCATCAAGGGCGGGCGCGCGATGCGGTCGGTGT
TCGAGACGATCGACCGCAAGACGGAGGTGGAGCCCGACGACGTGGACGCGGCGCCGGTGCCGGAGCGGCCGAGGGGCGAG
GTGGAGCTGAAGCACGTGGACTTCTCGTACCCGTCGCGGCCGGACATCCAGGTGTTCCGCGACCTGAGCCTCCGTGCGCG
CGCCGGGAAGACGCTGGCGCTGGTGGGGCCGAGCGGGTGCGGCAAGAGCTCGGTGCTGGCTCTGGTGCAGCGGTTCTACG
AGCCCACGTCCGGGCGCGTGCTCCTGGACGGCAAGGACGTGCGCAAGTACAACCTGCGGGCGCTGCGGCGCGTGGTGGCG
GTGGTACCGCAGGAGCCGTTCCTGTTCGCGGCGAGCATCCACGAGAACATCGCGTACGGGCGCGAGGGCGCGACGGAGGC
GGAGGTGGTGGAGGCGGCGGCGCAGGCGAACGCGCACCGGTTCATCGCGGCGCTGCCGGAGGGGTACCGGACGCAGGTGG
GCGAGCGCGGGGTGCAGCTGTCGGGGGGGCAGCGGCAGCGGATCGCGATCGCGCGCGCGCTGGTGAAGCAGGCGGCCATC
GTGCTGCTGGACGAGGCGACCAGCGCGCTGGACGCCGAGTCGGAGCGGTGCGTGCAGGAGGCGCTGGAGCGCGCGGGGTC
CGGGCGCACCACCATCGTGGTGGCGCACCGGCTGGCCACGGTGCGCGGCGCGCACACCATCGCGGTCATCGACGACGGCA
AGGTGGCGGAGCAGGGGTCGCACTCGCACCTGCTCAAGCACCATCCCGACGGGTGCTACGCGCGGATGCTGCAGCTGCAG
CGGCTGACGGGCGCGGCGGCCGGGCCCGGGCCGTCGACCTCGTGCAACGGGGCCGCGTAG
>ZmABCB5
ATGGGGTTCGACCCACTGGAGTGGTACTGCCAGCCGGTCAAGGATGGTGTGTGGTCGCATGTGGTTGAGAATGCGTTCGG
CGCCTACACTCCATGTGGCACTGACACCCTTGTAGTCTGCATCTCATACCTCGCACTCTTTGGAGTTTGCTTCTATCGTA
TATGGAGGACGACGAGGGACTACACAGTGCAGCGGTACAAGTTACGTTCACCATACTACAACTACCTGCTTGGACTGCTC
GTGGTGTACTGCATAGCAGAGCCGCTTTATCGGATCATCACTGGTACCTCCATCATGAACTTGGATGGGCAGCCTGGCCT
TGCTCCATTTGAGATTGTCTCATTGATCATTGAGTCTGTTGCTTGGTGCTGTATGCTTGTAATGATTCTGCTTGAAACAA
GAATTTACATCAATGAGTTCAGATGGTACATCCGATTTGTGGTTATTTACATGATGGTTGGCGAAGCTGCTATGTTCAAT
CTTGTGCTCTCTGTGAGGCAGTACTACAGTTCAAGTTCAATCTTTTACCTATACTGCAGTGAGATTGTATGCCAGTTCTT
GTTTGGAATTCTCATGGTGGTTTATCTGCCTAGCTTGGATCCATATCCGGGTTATACCCCGATCAGGAATGAAGTGTTGG
TTGATAATACTGATTATGAACCTCTTCCCGGCGGTGAGCAGATTTGCCCTGAGAGACATGCCAACATATTTGCCAGAATA
TTCTTTTCATGGATGACTCCTTTAATGCAACAAGGATTTAGAAGGCCCATTACAGATAAGGATATCTGGAAATTGGATAG
CTGGGATGAGACTGAAACTTTGTATAGCCAGTTCCAGAAACGCTGGAATGATGAGCTTCAAAAACCAAACCCTTGGCTGT
TACGAGCTCTTCATAGTAGTCTTTGGGGAAGGTTCTGGCTGGGTGGATTTTTCAAGATTGGCAATGATGCTTCTCAATTT
GTTGGTCCACTTGTATTGAACCTGTTGTTAGAGTCTATGCAAAAAGGTGATCCATCTTGGAGCGGGTACATCTATGCTTT
CTCAATCTTTGCAGGAGTGTCACTTGGGGTTCTTGCTGAGGCACAGTACTTTCAGAACGTCATGCGTGTGGGTTTCAGGT
TGAGGTCCACATTGATTGCAGCTGTTTTCCGCAAATCTTTGCGACTAACTAATGATAGTCGTAGAAAGTTTGCTTCTGGG
AGGATTACCAATTTGATTTCAACTGATGCGGAGTCCCTTCAGCAAGTGTGCCAGCAGCTTCACAGCCTATGGTCTGCTCC
TTTCCGCATTGTTATTTCCATGGTCCTTCTATATGCACAGCTTGGTCCTGCAGCATTAGTCGGTGCACTCATGCTGGTTC
TTTTGTTTCCAATTCAGACTGTAATCATCAGCAAAATGCAAAAACTTACTAAAGAGGGGTTGCAAAGGACCGACAAGCGA
ATCAGTCTCATGAATGAAGTATTAGCTGCTATGGATACAGTCAAGTGCTATGCTTGGGAGCAAAGTTTCCAGTCAAAAGT
GCAGGACATCCGTGATGATGAACTTTCTTGGTTCCGCAGGGCTCAGTTGCTTGCTGCGCTGAATAGCTTTATCCTGAACA
GTATACCGGTCGTTGTCACTGTTGTTTCATTTGGTGTATATTCTCTACTGGGAGGTGATTTGACACCAGCAAAGGCGTTT
ACTTCTCTTTCATTATTTGCAGTCTTAAGGTTTCCACTTTTCATGCTCCCGAATCTGATAACTCAGGTGGTTAATTGTAA
GGTGTCATTGAAGCGTCTGGAAGATCTCCTGTTGGCTGAAGAGAGATTACTTCTGCCAAATCCACCTATTGATCCTGATC
TTCCAGCCATTTCTATCAAGAATGGGTATTTTTCATGGGAATCAGAGGCTCAGAGACCAACTTTATCAAATGTCAATCTG
GATGTACCTGTTGGAAGTTTAGTTGCAATAGTAGGAAGCACTGGTGAGGGTAAAACTTCTCTCATATCTGCAATGCTTGG
AGAAATACCACCAGTATCTGGATCAGGTACCTCAGTGGTCATTCGTGGATCGGTGGCTTACGTTCCTCAAGTTTCCTGGA
TCTTCAATGCTACTGTACGTGACAATATTTTGTTTGGGTCTCCCTTTCAACCCCCACGATACGAGAAAGCAATTGATGCC
ACTTCATTGCGGCATGACCTTGACCTACTCCCAGGAGGCGATCTGACAGAGATTGGTGAAAGAGGAGTTAATATTAGTGG
AGGGCAGAAGCAAAGAGTTTCAATGGCAAGAGCTGTGTATTCTGATTCAGATGTGTACATATTTGATGATCCACTCAGTG
CATTAGATGCCCATGTTGGCCGGCAGGTATTTGATAAATGTATCAAAGGCGAACTGCAGCATAAAACCCGGGTTCTTGTT
ACCAATCAGCTGCATTTTCTGCCATATGTCGATAAAATACTGCTAATTCATGATGGTGTAATTAAAGAGGAGGGTACTTT
TGATGAACTTAGCAACAGTGGGGAGCTCTTCAAGAAGCTCATGGAAAATGCTGGAAAAATGGAGGAACAGGTGGAAGAGG
ATGAAAGTAAACCAAAGGATGTTGCAAAACAAACTGTGAACGGTGATGTTACAATAGCTGATGAAGGTTCACAGAAGAGC
CAGGATAGTTCTAGTAAAACAAAACCAGGAAAATCTGTCCTTATTAAGCAAGAGGAAAGGGAAACTGGGGTTGTCAGTGC
GAGGGTCCTTTCACGTTACAAAAATGCACTGGGAGGGATATGGGTGGTGTCCATACTCTTCTTTTGCTATGCACTGACTG
AAGTTCTTCGCATTTCAAGTAGCACATGGTTGAGCATTTGGACTGATGAGGGTTCTCTGAAAATTCATGGCTCTGGTTAT
TATAATTTGATCTATGGAATTCTTTCCTTTGGGCAGGTTCTAGTCACACTCTCAAATTCATACTGGTTGATTATATCAAG
TCTTCGGGCAGCCAAAAGGCTTCATGATGCCATGCTCCGATCAATATTGAGAGCTCCCATGGTATTTTTTCATACAAACC
CACTTGGACGGATCATCAACAGATTTTCGAAGGATATGGGTGACATTGACCGAAATGTCGCTGTATTTGTCAATATGTTT
ATGGCACAAATATCTCAGTTGCTCTCAACTTTCGTTCTCATCGGCTTTGTCAGCACCATGTCTCTTTGGGCTATCATGCC
ACTCCTGATTTTGTTTTATGCAGCTTACCTCTATTACCAGGCAACATCTCGCGAGGTGAAGCGTCTGGATTCCATTACCA
GGTCTCCTGTGTATGCTCAGTTTTCAGAGGCTTTGAATGGTCTGTCCACAATCCGTGCCTATAAAGCCTATGATAGAATG
GCAAATATCAATGGGAGATCAATGGACAACAACATTAGGTTCACACTTGTGAACATGGGTGCAAATAGGTGGCTAGCTAT
TCGTCTGGAGACATTGGGTGGCATCATGATATGGTTTACAGCAACATTTGCTGTTATGCAAAATCAACGAGCAGAGAATC
AGAAGGCCTTTGCTTCTACAATGGGTCTTCTTCTTACTTACACTCTCAATATTACCAATTTACTCACAGCTGTTCTTCGT
CTTGCTAGTCTTGCTGAAAATAGTTTAAATGCTGTTGAACGGGTCGGAACATACATTGAGTTACCTTCGGAAGCTCCTCC
TGTCATTGAGGATCATAGGCCACCCCCTGGTTGGCCATCATCAGGTGTCATCAAGTTTGAAGACGTTGTGCTTCGATATC
GACCAGAACTTCCTCCTGTTCTTCATGGCATATCTTTTGTTATTAATGGAAGTGAGAAGGTAGGAATAGTTGGCAGAACA
GGTGCTGGCAAATCTAGCATGCTTAATGCTTTGTTCCGTATCGTGGAGCTTGAACGAGGGAGAATATTAATTGATGATTG
TGACACTTCTAAGTTTGGAATTTGGGACTTGCGCAAAGTTCTAGGAATAATACCACAGGCACCAGTTCTATTCTCAGGTT
CTGTTCGGTTTAATCTGGATCCCTTTAATGAGCACAATGATGCGGACCTCTGGGAGGCTCTGGAAAGGGCTCATCTAAAA
GATGTTATAAGGAGGAATTCTTTAGGATTGGATGCTGAGGTTTCTGAAGCTGGTGAAAATTTCAGTGTTGGACAACGACA
GCTGTTGAGCTTAGCTCGTGCGCTGCTGAGAAGAGCAAAGATACTTGTCCTTGATGAGGCAACAGCAGCAGTTGACGTGC
GGACTGATGCTCTTATTCAGAAAACAATCCGAGAAGAATTCAAGAGTTGCACAATGCTCATAATTGCCCACCGTTTGAAC
ACGGTCATTGACTGTGACAGGTTGCTTATTCTAAGTTCTGGGCAGGTTCTGGAATTCGACTCTCCTGAGAATCTTCTAAG
CAACGAGGGGAGTGCTTTCTCCAAGATGGTGCAAAGTACAGGACCTAGCAACGCAGAATACCTCAAGAGTCTTGTATTTG
CAAGTGGAGAAGAGAGGTCCCGGAGGGAAGAAATCAAGCTGCAAGATATCCAAAGGAGATGGGTTGCATCTAACCGATGG
GCTGAAGCTGCCCAGTTTGCGCTTGCTAGAAGCCTCACATCATCACATAGTGACCTCCTTGCATTAGAAGCTGCCGAGGG
AAATAATATTCTGAGGAGAACAAAGGATGCTGTAATCACTCTGCAAAGCGTACTGGAAGGGAAGCACAATACTGAAATCG
ATGAATCTCTAACTCAGTATCAGGTCCCAGCTGATCGATGGTGGTCTTCACTTTACAAAGTGATCGAAGGCCTCGCCACA
ATGAGCAGATTGGGCCGCAACCGTCTGCAGCAACCTTCTTATAATTTTGAGAACAACAATTCTATTGACTGGGACCAAAT
GTAG
>ZmABCB6
ATGGCGGAGTCGGCGGCGGCTGACGGGAAGTCGGACAAGGTGGCGAACGGAGGAGGGGGAGGCGGCGATGCAGCGGGGGA
GGGGAAGAAGCGGGGGGACCAGGCCGTGGCGTTCCACGAGCTCTTCTCGTTTGCCGACAAGTGGGACCTGATGCTCATGG
CGGCGGGCAGCATGGGTGCACTGGCGCACGGCGCCGCCATGCCGTTCTTCTTCCTGCTCTTCGGGGACCTCATCAACGGC
TTCGGCAAGAATCAGACCGACCTCCGCACCATGACCGATGAGGTCGCAAAGTACGCGCTCTACTTCGTCTACCTGGGGCT
GGTGGTCTGCGTCTCCTCCTACGCAGAGATCGCGTGCTGGATGTACACCGGGGAGCGGCAGGTGATCGCGCTCCGGAAGG
CTTACCTGGACGCCGTGCTGCGGCAGGACGTGGGTTTCTTCGATACGGACGCGCGCACGGGCGACATCGTCTTCGGCGTC
TCCACCGACACGCTGCTCGTGCAGGATGGCATCGGCGAGAAGGTCGGCAACTTCATGCACTACATCGCCACCTTCCTGGC
GGGGCTCGTCGTCGGGTTCGTCTCGGCATGGCGGCTTGCGCTGCTCAGTGTGGCCGTCATCCCGGCCATCGCCTTCGCCG
GCGGCCTGTACGCGTACACGCTCACCGGGCTCACTTCCAAAAGCCGGGAGTCGTATGCTAATGCCGGCGTCGTCGCGGAG
CAGGCAATTGGACAAGTAAGAACAGTGTACTCTTTTGTCGGAGAGAGCAAAGCGCTCAATTCATATTCTGAAGCAATCCA
GAACACACTGAAGCTTGGTTACAAAGCTGGGATGGCCAAAGGTCTTGGAATTGGATGTACTTATGGGATAGCTTGCATGT
CATGGGCACTGGTATTTTGGTATGCTGGGGTCTTCATCAGGAATGGGCAGACTGATGGTGGAAAGGCTTTTACCGCGATC
TTTTCTGCAATTGTCGGTGGCATGAGTCTTGGTCAGGCTTTCTCAAACCTTGGAGCCTTCAGTAAGGGAAAGATTGCTGG
TTACAAACTGTTGGAGGTCATTCGCCAGAAACCCTCCATAGTCAATGATCATAAGGATGGAAAATGGTTGGCAGAGGTCC
ATGGAAACATAGAATTCAAGGAAGTTACTTTCAGTTATCCATCAAGGCCTGATGTTATAATCTTCCGGGATTTCTCTCTT
TTCTTCCCTGCTGGTAAAACAGTTGCAGTTGTTGGAGGGAGTGGGTCTGGAAAGAGCACTGTTGTGGCTTTGATAGAAAG
GTTCTATGATCCTAATGAAGGCCAGGTTTTGCTAGACAATGTTGACATAAAGACACTCCAGCTGAGGTGGCTTAGAGAAC
AGATTGGTCTGGTAAACCAAGAACCTGCTCTTTTTGCAACAACGATCCTCGAGAATATACTGTATGGAAAGCCAGATGCA
ACTATTGCAGAAGTTGAGGCTGCAGCGACTGCATCCAATGCACATAGTTTCATATCTCTTCTTCCGAATGGTTACAACAC
AATGGCAGGTGAGAGAGGAATCCAGCTCTCTGGTGGTCAGAAACAACGTATAGCAATAGCTCGTGCTATGCTGAAAAACC
CAAAGATCCTGCTCCTGGATGAGGCTACCAGTGCATTAGATGCAGACTCGGAAAGCATTGTGCAAGAAGCTTTAGACCGT
TTGATGGTTGGGAGGACGACTGTAGTTGTTGCCCACCGTCTGTCGACGATAAGAAACGTTAACATGATCGCTGTGATCCA
ACAAGGCCAAGTTGTTGAGACTGGGACGCATGATGAACTCATTGCAAAAGGAACCTCTGGAGCATATGCCTCCCTTGTTC
GTTTTCAGGAAACGGCACGGAACAGGGATCTTGGAGGTGCATCTAGCCGCAGGTCACGGTCAATTCACTTGACAAGCTCA
CTTTCCACCAAATCTCTCAGCCTCAGGTCTGGAAGTCTAAAGAACCTCAGCTATCAGTACAGTACTGGAGCAGATGGTCG
CATTGAGATGATTTCTAATGCTGATAATGACCGCAAATACCCAGCGCCACGTGGCTACTTCTTCAAGCTTCTGAAACTGA
ACGCACCTGAATGGCCATATGCAGTGTTGGGGGCCATTGGTTCTGTCCTCTCCGGATTTATTGGCCCAACTTTTGCCATT
GTTATGGGTGAAATGCTTGATGTGTTCTACTACAGGGACCCCAATGAAATTGAGAAGAAAACCAAGCTATATGTGTTCAT
TTATATTGGCACAGGCATATATGCCGTTGTTGCTTATCTTGTGCAGCATTACTTCTTCAGCATCATGGGGGAAAATCTTA
CAACCAGGGTTCGGAGGATGATGTTGTCCGCAATACTTAGGAATGAAGTTGGTTGGTTTGACGAAGAAGAAAACAACTCT
AGTCTTGTGGCTGCGCGTCTAGGTGTTGATGCAGCTGATGTGAAGTCGGCTATAGCCGAGAGAATTTCAGTCATCCTGCA
GAACATGACTTCTCTTATGACTTCTTTCGTCGTTGGATTTATCATCGAGTGGAGAGTGGCAATACTTATTCTGGCCACTT
TCCCTCTGCTTGTGCTTGCCAACTTTGCTCAGCAACTTTCAATGAAGGGCTTTGCTGGTGATACGGCAAAGGCACATGCC
AGGAGCAGTATGGTTGCAGGTGAAGCAGTGAGCAATATCCGCACCGTAGCGGCGTTCAACGCTCAAAGCAAGATCCTGTC
ACTCTTCAGCCATGAACTGCGTGTGCCAGAGCAGCAAATCCTCCGCCGCAGCCAGACATCTGGTCTTCTGTTTGGCCTGT
CACAGCTCTGCTTATACTCCTCAGAAGCGCTCATCCTCTGGTATGGTTCTCATCTCGTGCGGTCACATGGGTCCACCTTC
TCCAAGGTCATCAAGGTTTTTGTTGTCCTGGTGGTGACTGCCAACTCGGTAGCCGAGACGGTGAGCCTGGCCCCAGAGAT
CATCCGCGGAGGTGAGTCCATCCGATCCATCTTCGGCATCCTCAACAGAGCAACGAGAATCGAGCCTGACGATCCAGAGT
CAGAGCGTGTCACCACCATCCGAGGGGACATCGAGCTGCGGCATGTAGACTTCTCGTATCCAGCACGCCCAGACATTCAA
ATCTTCAAGGACTTCAACCTGAAAATCCAAGCTGGGCGCAGCCAGGCACTAGTCGGAGCCAGCGGTTCAGGCAAGAGCAC
CGTCATTGCTCTCATCGAGCGGTTCTATGATCCATGCGGGGGCAAAGTGGCCATCGACGGCAAGGACATCCGGACGCTGA
ACCTGAAGTCCTTGCGGCTCAAGATCGGACTCGTGCAGCAGGAGCCGGTCCTCTTCGCATCGAGCATCCTAGAGAACATT
GCGTACGGCAAGGAAGGCGCGAGCGAGGAGGAGGTGGTGGAGGCGGCGAAGACGGCGAACGTGCACGGCTTCGTCAGCCA
GCTGCCCGACGGCTACAGGACGGCGGTCGGCGAGCAGGGGATGCAGCTGTCAGGCGGGCAGAAGCAACGGATCGCCATCG
CCAGGGCGGTGCTCAAGGACCCGGCCATCCTGCTGCTGGACGAGGCGACGAGCGCGCTGGACGCGGAGTCCGAGTGCGTG
CTGCAGGAGGCGCTGGAGCGGCTGATGAAGGGGCGGACCACCGTGCTGGTGGCGCACCGGCTGTCTACGATCCGAGGGGT
GGACCGCATCGCGGTGGTGCAGGACGGGCGGGTCGTGGAGCACGGCAGCCACTCCGACCTCCTGGCCCGGCCGGAGGGCG
CCTACTTGCGGCTGCTGCAGTTGCAGCACCATCGTGTCTGA
>ZmABCB7
ATGGAGAGGGGGGGCCTGCACTACTGGCCTGCTCTCGCGGGGATTCTTCCCAACAAGCAGGTGCAACAGCTGTTCATCCA
GGGGGGCTTCCTCGATGACCCGTCAGGTTCTACTATATTGCATCATATGCAAGAATGGCAAGACCTATATTCACCTTGCT
TCTGGATGGTCACTTTTGCACTGATACAATTGATGTTCATCATGAGTATATTGGCTCAATTTCTGTTCAAGAAATTCAGA
TGGTGGAGACAGAGACTGAAGGGTTCAGCTCCTGAAAGCAATAAACAACATCAGGAACACAAGATTACAGATATAAAGCT
GGACATCTCATACAAAGCATGCAAAGCTTGTTGCCTGCTTATACTAGGAAGTCATGTTCTGAGGGCAGTATTTCTACAGT
TACATGAAAGAATAAGTGATTGCAAGTATCCACCCTTTATTATTTGTGAAGGTTTGCAGGTGCTATCGTGGATAATATTG
TCACTAGCAGTATTCAGTTTTCAGAAAGCAAAATCTACAAAAATTCCAAAGGTAATTCGGACATGGTGGATATTTAGCTT
TCTACAATCAGTTGCCATCGTTGTATTTGATCTCAGGTCAATTTTGGCAACCCATGAAGATATAGGATTTGAAGAATGGA
TCGATATGTGCATGCTTGTTGTTTGCACTTATCTGTTTGCAATTTCAGTCAGGGGGAAAACAGGAATCAGATTCACAGAC
AGCAGCGTAACAGAGGCACTATTGAATCCATCTGTGGGACAGCAGGCAGAAGTCAAACGGCCATGCCCATATGGAAGAGC
AAATATTCTTGAACTTGTCACCTTCTCCTGGATGAACCCCGTCTTTTCTATCGGATACAAGAAACCTCTAGAGAAGAATG
AGGTGCCAGATGTTGATGGCAAAGACGCTGCTGAGTTTCTTTCTGATTCATTTAAAAAGATCATAGGTGATGTTGAACAC
AGGCATGGTTTAAGTACTTTATCGATCTATAGAGCAATGTTTCTATTTATAGGACGGAAAGCAATTATCAATGCAGGATT
TGCAATTTTAAGTGCCAGCGCATCCTATGTCGGACCCTCACTGATTAATGATTTGGTGAAATTCCTTGGAGGAGAGAGGC
AATATGGACTCAAAAGAGGTTATATTCTCGCTGTTGTTTTTCTAAGTGCCAAAGTTGTGGAGACCATAGCACAGAGGCAG
TGGATTTTTGGAGCTCGACAGCTTGGGATGCGGCTGCGAGCTGCTTTGATATCCCACATCTATCAAAAGGGCCTTCGCTT
ATCCTGCAGTTCAAGGCAGAAGCATACTAGTGGAGAGATCATAAACTACATGAGTGTGGATATACAAAGGATAACTGATG
TTATATGGTATACAAACTATATCTGGATGCTACCCATTCAACTTTCTCTAGCTGTTTATGTGCTCCATACAAACTTAGGG
GTCGGGGCCTGGGCTGGTTTAGCAGCGACATTAGCAATAATGGCTTGCAATATTCCACTAACCAGAATGCAAAAGAGGTT
GCAAGCCAAAATCATGGTTGCCAAAGACAACAGAATGAAGGCAACAACGGAAGTTCTTAGAAGCATGAAAATACTGAAAC
TTCAAGCGTGGGATATGAAGTACCTTCAGAAGCTAGAAAGTTTACGAGGCGAGGAGTACAACTGGCTATGGAGATCGGTG
AGGTTGTCGGCTCTAACAACGTTCATATTTTGGGGGTCACCTGCATTCATTTCCTCCATAACATTTGGCTCATGTATACT
TATGGGGATTCCTCTGACAGCTGGAACTGTTTTGTCAGCTCTTGCGACATTCCGCATGCTACAAGATCCAATTTTCACAC
TTCCTGACTTACTTTCAGTGTTTGCTCAGGGAAAAGTTTCAGCTGACAGAGTGGCAAAATACCTTGAGGAAGAAGAATTG
AAATGTGATGCGGTTACACAAGTACCAAGAAATGACACAGACTATGATGTGGAGATTGATCATGGAATATTCAGCTGGGA
ACTTGAGACGACTTCTCCAACTCTAACAGATGTAGAGTTAAAGGTAAAGAGAGGGATGAAAGTGGCTATCTGTGGAATCG
TTGGTTCTGGCAAATCCAGTCTATTATCATGCATACTCGGGGAGATGCCAAAGCTAGATGGGACTGTCAGGGTCAGTGGC
CGCAAAGCATATGTTCCTCAAACTGCCTGGATCCTGTCTGGGAACATAAGGGAAAACATTCTGTTTGGAAACACACATGA
CAAGGAAAAATATGAAAACATCATACAAGCATGTGCATTGACAAAAGATTTTGAGTTGTTTGCAAATGGTGATTTGACTG
AGATTGGTGAAAGAGGAATTAACATGAGTGGTGGACAGAAACAGCGAATTCAGATTGCAAGGTCAGTGTATGAAGATGCA
GATATTTACCTCTTTGATGATCCTTTCAGTGCAGTAGATGCCCATACTGGAAGCCAGCTTTTCAAGGATTGTGTAATGGG
AATTCTTAAAGATAAAACAGTGTTGTATGTGACCCACCAAGTCGAATTCCTTCCTGCCGCAGACCTTATATTGGTGATGC
AAGATGGTAAAATCGTGCAGAAAGGGAAATTCGATGAACTTCTTCAACAAAACATAGGGTTTGAAGCTATAGTAGGTGCA
CATAGCCAGGCTCTTGAATCTGTTATAAATGCTGAGAGTTCCAGCAGAATACAGTCAGGCAACCAAAAATCAGCAGATAG
TGAGGATGAGTTCGATACAGAAAATGAAACGGATGATCAACTTCAGGGCATAACAAAACAAGAGTCTGCACATGATGTCT
CACAAGACATCAGTGACAAGGGAAGGTTAACACAAGAAGAAGAACGGGAAAAAGGAGGCATTGGCAAGAAGGTTTACTGG
ACTTACCTGAGGGCAGTTCATGGTGGAGCCTTAGTGCCAGTAACAATAGCTGCACAATCATTCTTTCAAATCTTCCAGGT
AGCCAGCAACTATTGGATGGCATGGGCATCACCTCCTACAACTGCAACCACTCCAACCGTTGGATTAGGCCTCCTCTTCT
CTGTATACATAGCACTATCTATGGGAAGTGCCCTGTGTGTCTTATTTCGGTCCTTGCTTGTGTCACTGATTGGTCTACTA
ACATCAGAAAGGTTCTTCAAGAACATGCTCCACTGCATCCTGCGTGCCCCAATGTCCTTCTTTGATTCCACACCTACTGG
TAGAATTTTGAACAGGGCCTCTAATGACCAAAGTGTTCTAGATCTAGAAATAGCAAACAAGCTAGGCTGGTGTGTGTTTT
CAATCATACAAATTCTGGGGACCATTGGTGTTATGTCACAAGTTGCATGGCCAGTTTTTGCTATCTTTGTTCCGGTGACG
GTGATCTGTTTCCTCTGTCAACGCTACTACATACCAACAGCGAGAGAGTTGGCTCGTTTATCACAAATTCAAAGGGCTCC
AATCCTACACCATTTTGCAGAATCGCTGGCAGGAGCATCAAGTATTAGAGCATATGCACAGAAAGATCGTTTCAGAAAAG
CAAACCTTGGTCTTGTTGACAACCACTCCAGGCCATGGTTCCATAACGTTTCCGCAATGGAGTGGCTTTCTTTCAGGCTA
AACATGCTATCCAACTTTGTCTTTGCCTTTTCTTTGACTCTGCTAGTGAGCCTCCCTGAAGGTTTTATAAATCCAAGTAT
TGCTGGACTTGCAGTGACTTATGCATTGAACCTCAACTCACAGCTGGCATCCATAATTTGGAACATTTGCAACACAGAAA
ACAAAATGATATCAGTTGAAAGAATAATGCAGTACTCGAGGATCCCTAGTGAGGCTCCTCTCATAGTTGATCACTACCGC
CCTCCAAACAGCTGGCCAGATGCTGGAACTATCAATATAAGATCATTGGAGGTTCGATATGCAGAGCATCTCCCATCAGT
TTTGAGAAACATATCATGCACAATTCCAGGAAGGAAGAAGGTGGGGATTGTAGGACGTACTGGTAGCGGAAAGTCAACTT
TTATCCAAGCACTTTTCAGGATCATTGAACCAAGGGGAGGAACGATCCAAATCGACAATGTTGACATCTTGAAAATAGGG
CTGCATGATTTAAGAGGAAGACTAAGCATCATTCCACAGGATCCAACGATGTTTGAGGGAACAGTTAGAGGGAATCTGGA
TCCCCTGAATGAGTACCCTGATCATCGTGTGTGGGAGATTTTGGACAAATGCCAGCTTGGTGATATAGTTCGGCAAAACC
CAAAGAAATTGGACTCCATAGTTGTAGAGAATGGGGAAAATTGGAGTGTTGGGCAGAGACAACTATTTTGCCTCGGAAGG
GTTCTCCTAAAGCGAAGCAATGTTCTTGTTCTTGATGAGGCAACTGCTTCAGTTGACTCCTCCACTGATGCAGTTATCCA
AGGAACGATACGCGAGGAATTCAGGAAATGTACGGTATTGACAATAGCTCACAGAATCCACACCGTAATTGACAGTGATC
TCATTCTTGTTTTCAGTGAAGGAAGAATTATAGAATATGACACACCCTCAAAATTACTGGAGAACGAGAGCTCTGAATTC
TCCAGACTCATAAAGGAGTACTCACGGCGATCCCATGGCTTCAGTGGAACAGCAAACAATTGA
>ZmABCB8
ATGGCCGTGGCTCCGCCTCTCTCAACCCACGTCTCCCGAACTCTAACCTCAAACCTGCACCTCTGGCCGCGGACCCACGG
TGGCGTGGCTCATGCGCGGACGCGGGCTCTGATCCCGACACCGGCTGCGGCGTGCGCCTTCCGTTTCAGTTTCCGTGTTC
GCGCCACCGCCAGTGGCTCGAAGCTGCCGCCTTATCCTCTACCCGATGTCTTCCCCTACATTACCGCCGAGTGGGAGGCC
GTCGCGAAGGGTTGGGCGTGCGCCGCCGTCGCCGTATACTGCCTCTCCCGCGCAGTGCCCGCCGCGGGGCGCCTGCCGCG
CGCGCTCGCCGGCGGCGGCGGGGGAGGGGGCGCGGCTGTTGTGGTGGCAGCCAGGGGCGGGGTCGCCCTCGCTGCGTTTG
CATCGGCGCGTGCCGCCGCTACATACGCGCAGCAGGCGTTTCTCTGGGAGGCGGCGCTGCAGGCGGCGGGGCGGCTGCGG
GAGCGCGCCTTCGAGCGCCTCCTAGAGCGCGATCTCGAGTTCTTCGAGGGTAGGGGAGGGGTGGCTGCGGGCGACATCGC
GCACAGGATCACCGACGAGGCGGACGATGTCGCGGATGCCTTGTTCTCCGTGCTCAACGTCATTCCATGCATGTGCTTCG
CCATAGTCAATCTTGGTAAAAGGCTTCGTCAAATATCCAAGGAGGCACATCTTAGCCTCGCCATGCTCGCATCATATCTC
AACGATGTACTTCCATCTATGCTGACTGTGAAGGCAAACAATGGGGAACTTAAGGAGATCATGAGATTCCAAAAGTTAGC
TCGTGCTGATCTAAAGAATAATTTGAGTAAGAAGAAAATGAAGGCTCTCATACCTCAAGCGGTTCGAGCAACATACATTG
GGGGCCTGCTTGTGCTCTGTGCTGGGTCGATAGTTGTTTCAGGCTCATCCTTTGATGCTGAAGAGTTTCTGTCTTTCCTA
ACAGCACTTGCTCTTGTTGTGGAGCCTATTCAGGATGCAGGGAAGGCATACAATGAATATAAGCAAGGACAGCCAGCATT
AGAACGCATATTTGATCTTATGAGGTTCAACCCTAAGGTGACTGATAAGCCAAGGGCAATTCATTTACAAAGTATTAATG
GGGACATTAAGTTCCATGATGTTACATTTAGATATGTTGATGACATGCCTCCAGTAGCAGATGGGTATATACTTCTGGAC
AACCATGATATTCAGGACATTCAATCGCAATGCCTGAGAACACATATCGCTTTTGTTTCACAGGACACTATGCTATTTTC
TGGGACAATTGCTGAAAACATTGCTTATAGAGACCCTGTGGGAGATATTGACATGAATAGGGTTGAGTACGCTGCTAAGA
TTGCCAATGCTGAGGAGTTCATTAAGATGTTGCCAGAAGGGTACAATTCAAATGTGGGACAGAGAGGTTCTAGTTTGAGC
GGTGGACAGAAGCAAAGGTTATCTATTGCCAGGGCAATCTATCAAAATTCCTCCATATTGATAATGGATGAAGCAACTTC
TGCTTTGGATATCAGATCTGAGCTGCTACTGAAAGAAGCGCTTAGTAATCTAATTGCAAAACACTCAGTAACTGTTATCA
TCATTGCTCATCGACAGGAAATGGTCCTAATGGCTGACAGGATTATTTCACTAGAGCGCGGTGAATTGCGAGAGATGTCG
AAACAGGCATTTTTGTCTCAAGATGGTCACTTCAGCTTACCAAGGATCAGGAGTCCAAATTAG
>ZmABCB9
ATGGAGGCCCCACCCTCCGCCCTCCCGTGGTGGCTCGCCACCACTGCCTGCTCCGCGCCGCCGACGCCCGCCGCGTCCTC
CGTCGCCGGCCGCCTCGCCTTCCTCTTCCTCTCCCCCTGCCTGCAGCGCGCGCTGCTCGCCGCGATCGACCTCCTATTCC
TCGTCGTTGCGCTCGCCGTCATCCTACGCGCCCGCCTCGCCCGGAGCAACGATGGCCTGAGCCTCGGCCTCGACCACCGC
GAGCGGGAGCCCCTCCTCGCCAAGCCGGCCACCACGGACCAGGCGCCGCCTCCCCTCCGCCGTAGCTGGAGCTTCCAGCA
CGGCCTAGCGCTCGCGACTTCCGCGGTCCAAGCGGCGGCCGCCCTTGTGCTTCTACTTCTCCTCGCGTTGCTGCGCCGCA
GCGGGAGGACCACGGGGCTGCTTGCGGCGGAGTGCGCGTTCCTCGCCGCGCACGCCGTCGCGCACCTCGCGGCCGCATGG
GTTGTCGCGGTGGAGAAGAACACGGCAGGGACGTCACCCGCGCGACTCCACCCACTCCACCTCAGGTTCTTCTGGCTCGC
CACGGCCGCTTTCGCCGCGCTCTACGCCGGGTGCGCGGCTGCGCGGTACGCCGCCGCCGAGCCGCTCGTCCCCGATGACC
CGCTTGCGTTCGCGTGGCTGGCTCTCTCGCTCCCGCTACTCTATTTCTCGGCCACCGGCTCCACCGGCCTCGTCGTCGAT
TCCAATGGTGGTGGTCGTGCCGCCGCCGCCACGGAGGAGACGTACGCCACGGCGTCGTGGTTCTCGCTAGCCACGTTCGG
ATGGATCAACCCGCTCATCGCCAAGGGCTCCAGAGCGACGCTCGCGGCCGACCAAGTCCCGCCCGTGGCGCCGCCCGACA
CCGCCGAGGCGGCGTACGTGCTCTTCACCTCCAACTGGCCCGCGCCGGCGCCAGGTTCGTCCAAGGCTCAGCGCCCGGTG
CTCACCGCGCTGCTGCGCTCCTTCTGGCCGCAGTTCCTTCTCACCGCCGTGCTCGGCGTCGCGCACCTCTCGGTCATGTA
CATCGGCCCGTCGCTTGTGGACCGGTTCGTCGAATTCGTGCGACGCGGCGGGGAGTTCACGGAGGGGCTGCAGCTCGTCG
CTGTCCTCCTCGTTGGCAAGGCGGCCGAGACGCTGGCGTCGCACCACTACGAGTTCCAGGGCCAGAAGCTGGGCATGCGC
ATCAACGCCGCGCTGCTCGCCGCTGTGTACCGGAAGTCTCTGCGGCTGTCCACGGGCGCGCGCCGGGCGCACGGCGCCGG
TGCGATCGTGAACTACATGGAGGTGGACGCCCAAGAGGTGGCTGACGTCACGCACCAGCTCCACAACCTTTGGCTCATGC
CACTGGAGATCGCCGTCGCTCTTGCCCTTCTCTACACCCACCTCGGCCCCGCCGTGCTCACTGCGGTCGCTGCTATCGCC
GTGGTCACCGTGGTCGTGGCCTTTGCCAACAAGCTCAACATCGAGTACCAGTTCAAGTTCCTCGCCAAGCGCGACGAGCG
CATGAAGGCCATCACCGAGCTGCTTAACTACATCGGCGTCATCAAGCTGCAGGCGTGGGAGGAGACGTTCGGGAACAAGA
TCCGCAAGCTCCGGGAAGAAGAGCTCGGGTGGCTAGCCAAGTCCATGTACTTCATGTGTGCTAACACCGTCGTGCTCTGG
AGCGGCCCTCTCGCCATGACCGTGCTTGTGTTCGGCACGTGCGTGTTGACTGGCATCCAGCTCGATGCCGGGAAGGTCTT
CACGGCGACCGCATTCTTCCGAATGCTGGACGGACCTATGCAGAGCTTCCCCGAGGCGATCGCTGCTGTGACGCAGGCAA
CCGTGTCTGTTGGCAGGCTTGATAGATACCTTCTTGATGCAGAGCTTGATGACTCGGCAGTGGAGCAGGTGGACGGCACC
GGCATTGACACTAGCGCGGTGGTCGTGGAGGTGTGTGACGGTGTTTTTGCGTGGGACATGAGGGGAAACAAGCAGAGGAA
AGAAAGTGAGGATGGTGAAAGCGAGGAGGAGAAAGATGTGGAGGGGACACCGGTACTGGAGACGGTGCTGAAGGGGATCA
ATGTTGAGGTAAGGAAGGGTGAACTTGTGGCAGTGGTTGGGATGGTAGGATCTGGCAAGTCATCACTGCTTTCTTGCATC
ATGGGGGAGATGGAGAAGATCTCCGGCACGGTTAGAGTATGTGGGAGCACTGCATATGTTTCACAGACTGCTTGGATCCA
AAATGGGACCATTCAAGAGAATATCTTATTTGGACAGCCGATGTATGCTGAAAGATATAAAGAAGTCATTCATTCTTGCT
GCCTGGAAAAAGATTTTGAAATGATGGAATTTGGAGACCAGACTGAAATAGGAGAGCGAGGAATCAATCTCAGTGGTGGG
CAGAAACAGCGTATTCAGCTCGCCAGAGCAGTCTACCAACATTGTGATATATATCTTCTTGATGATGTCTTTAGTGCTGT
TGATGCACACACTGGTTCAAATATCTTTAAGGAGTGTCTAAGGGGGACACTTAAGGGGAAGACCGTCATACTTGTTACAC
ACCAAATGGATTTCTTGCACAATGTGGAAAACATATTTGTCATGAGAGATGGTATGATTGCACAATCAGGAAAGTATGAT
GAATTAATAGAAGCAGATTCTGATTTTGCCGATCTTGTTGCTGCTCATGACAGTTCAATGGAACTGGTGGAGCAACGTTG
TCAAGTAGAGAAACCTGAACATTTTCAGCCTACTACAGTAGTTAGAATCCCTTCTCTACGCTCTAGATCCATTGGAAAGG
GTGAGAAGGTGGTTGTTGCACCAGAAATAGAAGCAGCCACTTCTAAGATTATAAAAGAAGAGGAAAGGGAGAGTGGTCAA
GTAAGTTGGCGAGTGTACAAGCTGTATATGACAGAGGCCTGGGGCTGGTGGGGAGTTATGGGCATGGTTTCCTTTGCAGT
CGTGTGGCAGTGCTCTGATATGGCTAGTGACTATTGGCTATCATATGAAACGTCAGGCGGCATTCAATTTAACCCATCGT
TGTTCATTGGAGTGTATGTGGCCATAGCTGCTTTTTCAATGGTCCTTCAAGTAATCAAGACTCTTCTTGAGACAGTTTTG
GGTCTTCAAACAGCTCAGATATTTTTCGAGAAGATGTTTGACAGCATTCTGCATGCCCCTATGTCATTTTTCGATACCAC
TCCTTCAGGAAGGATTCTCAGTCGGGCATCGTCTGACCAAACGACCATTGATGTTGTGCTGGCATTTTTCATTGGTCTGA
CAATTTCAATGTACATTTCAGTATTGAGCACCATTATTGTCACTTGTCAGGTTGCCTGGCCATCAGTTGTAGCTGTAATT
CCACTTCTATTATTGAACATTTGGTACAGGAATCTCTATCTTGCAACCTCACGGGAGTTAACTCGACTTGAAGGAGTGAC
AAAGGCACCGGTTATTGATCACTTGTCTGAAACTGTTCTTGGTGTCACAACTATAAGATGTTTCAAAAAGGAGAAAGAAT
TTTTCCATGAGAATTTAGACAAAATTAATTCAAGTTTGCGCATGTACTTCCACAACTATGCCGCAAATGAATGGCTTGGT
TTCCGACTGGAGCTAATTGGAACACTTCTATTGTCAATAACTGCATTTCTCATGATCAGCCTGCCCAGTAATTTTATCAA
GAAA
>ZmABCB10
ATGGACGACTTCTCCTTCTCCCGCTCCGGCACGCACCAGCCGCCGCCGCGCCGGCAGCAACGTCGCAGCAGCGCCTTCTC
CACCCCGGACAACTCCACGTCCTTCGCCGCCACGCCTCGGCGGACGCCGGGGCGCCGGGGCGGCGCCCTCGATGACGCGT
CGTGGCAGAGCTCCGTGTCGTGGCAGCCGGCCGACACGTCGTGGGCGCAGCCGCACGGGCTGGGCGCGGCGGTCGGCCCG
TGGGCGCCGGCCGGGTCGGACGCCGCGTCGCGCCGCGGGCCGGCGCTGTTCCGCCGCACCGCCAGGGACTACTACCTCTC
CAAACGCTCCAGCAGGATGATGATGCACCACCACCGCTCGTCCGCGGCGCAGCAGTCGCGGTCCGTGGCGGCGGCGGCGG
CTTCTGCTGCCGGCGGCGGCGGGAAGCGGCTGGAGCTGCAGAGCGTGGTCACGGACGCCAGCCGCGCCCTCGTCGTCGCG
CCCAACACCTCCTTCGCCAGCAACGACGACGTCATCATCAGCACCGCCACGGCCGGCCCCGCCGCCAAGGCCGTGGTCAA
GTACAGCGACGACACGCACTACGTGTCCCGTGAGGTCTCCTTCTCGCGCGACAACCGCGACAAGCTCTACGTCCCGCCTA
GGCGGGGCCGGAACGACGCGCCGCCGAGCTTCGGCTACGACGACGACGCCAGCGCCACGTCCTACAGCCGGAGCCAGCAC
TACGGCGGGGGTGTCGACGAGGACGACTACGACTTGGATTTAGATTTGGACTTGGACGACGACGACGGCGAGATCGAGGT
GAGGGTCGGGAAGCCCGTCAGCCTCGCCGGGCTGTTCAAGTACTCCGCACCACTCGACGTCGTTCTGCTCGTCCTCGGCT
GCGTCGGCGCCATGGTCAACGGCGGCTCCCTGCCCTGGTACTCGTACCTCTTCGGGAATTTCATCAACAAGGTCGTCAAC
ACCGATAAGTCGCAGATGATGAAGGACGTCAAGCAGATCAGCTTCTACATGCTGTTCCTGGCTGCCGCCGTTGTCGTCGG
CGCGTATCTTGAGATCATGTGCTGGAGGATGATCGGCGAGAGGTCGGCGCTGCGTATGCGGCGTGAGTACCTCAAGGCGG
TGCTGAGGCAAGAGGTCGGCTTCTTCGACACGGAGGTGAGCACCGGCGAGGTGATGCAGAGCATCTCCAGCGATGTCGCC
CAAATCCAGGACGTCATGGGAGACAAGATGGCAGGATTCGTGCACCATGTCTTCACCTTCATCTTCGGCTACGCGGTGGG
CTTCAGCAAGTCGTGGAAGATCGCTCTCGCCGTCTTCGCCGCGACGCCCGTGATGATGTCGTGCGGCCTCGCCTACAAGG
CCATCTACGGCGGCCTCACCGCCAAGGACGAGGCGTCGTACAAGCGCGCCGGCAGCGTGGCGCAGCAGGCGATCAGCTCG
GTCCGGACGGTCCTCTCCTTCGTCATGGAGGACCGGCTGGCCGACAGGTACGCCGAGCGGCTGGACAGGGCGGCGCCCAT
CGGCATCAAGATGGGGTTCGCCAAGGGCGCCGGCATGGGGGTCATCTACCTGGTCACCTACTCCCAGTGGGCGCTGGCGC
TGTGGCTCGGCTCGCGCCTGGTCGCCCGGGGCGACATCAAGGGCGGCGACGCCATCGCCTGCTTCTTCGGCGTCATGGTC
GGGGGCAGAGGCCTGGCGCTGTCGCTGTCCTACTATGCGCAGTTCGCGCAGGGCCGGGCGGCGGCGGGGCGGGTGTTCGA
GATCGTCGACCGGGTGCCGGACATCGACGCCTATGGCGGCGGCGGCCGGTCGCTGTCGTCGGTGAGGGGCCGGATCGAGT
TCAAGGACGTGGAGTTCGCGTACCCGTCACGGCCGGAGGCCATGGTCCTGTACAACCTCAACCTGACCATCCCGGCGGGC
AAGATGCTGGCGCTGGTGGGCGTCAGCGGCGGGGGCAAGTCCACCATGTTCGCGCTGCTGGAGAGGTTCTACGACCCGAC
GCGGGGCACCATCACGCTCGACGGCCAGGACCTGTCGTCGCTCAACCTGAGGTGGCTGCGCTCGCAGATGGGGCTGGTCG
GGCAGGAGCCCGTCCTGTTCGCCACCTCCATCATCGAGAACGTGATGATGGGGAAGGAGGACGCGACGCGGCAGGAGGCC
ATCGCCGCCTGCGCCAAGGCCAACGCGCACACCTTCGTCCTCGGCCTGCCCGACGGCTACGACACGCAGGTCGGCGACCG
CGGCACGCAGCTGTCGGGGGGCCAGAAGCAGCGCATCGCCCTCGCGCGCGCCATCATCCGGGACCCGCGCGTGCTGCTGC
TCGACGAGCCCACCAGCGCCCTGGACGCTGAGTCCGAGGCCGTCGTGCAGCAGTCCATCGAGCGCCTCTCCGCCGGCCGC
ACCGTCGTCGTCATCGCGCACCGCCTCGCCACCGTCCGTAACGCCGACACCATCGCCGTGCTCGACCGCGGGGCCGTCGT
CGAGTCCGGCCGCCACGACGACCTCCTTGCCCGGGGCGGGCCGTACGCTGCCCTCGTCAAGCTCGCGTCCGACAGCGGCA
GGTCGTCGGGCGACGCCGGCAGAAAATCACCTGCAGCTCCCGCCGGCGCCGCCACGGCGTACAACAGCTTCACCGACGAC
TCTGCCGTCTACGACGACATGTCTTCGTTGTCCATGTCCAAGCCAAGGTACGGAGGCGGCGCTCGTCGGACGTACCCCCG
TGGGGAGGCGGAGGAGGACGGTGTCGGAAAGACCAAGGACGACGCGAGCAATAGCAAGGTCAGTGTATCAGAGATATGGA
AGCTGCAGCGGCGGGAAGGCCCGCTGCTGGTCCTGGGCTTCCTGATGGGCATAAACGCCGGCGCGGTGTTCTCGGTGTTC
CCGCTGCTGCTGGGGCAAGCCGTGGAAGTGTACTTCGACTCCGACACGTCCAAGATGAAGCGGCAGGTGGGTGCTCTGGC
GACGGCCGTGGTGGGTCTCGGCGTGGCGTGCATCCTGGCCATGACGGGGCAGCAGGGGCTGTGCGGGTGGGCGGGCGCCC
GGCTCACGATGCGCGTCCGTGACCGCCTGTTCCGCGCCATCCTGCGGCAGGAGCCCGCGTGGTTCGACGAGGAGGACAAC
GCGATGGGCGTGCTGGTGACACGGCTGGCGCGGGACGCCGTGGCGTTCCGGTCCATGTTCGGGGACAGGTACGCCGTGCT
CCTTATGGCCGTGGGCTCCGCCGGCGTGGGGCTAGGCATATGCTTCGCGCTGGACTGGCGGCTAACGCTGGTGGCCATGG
GGTGCACGCCCCTGACGCTCGGCGCCAGCTACCTGAACCTGCTCATCAACGTGGGGCCCAGGGCGGACGACGGCGCGTAC
GCGCGGGCCAGCAGCATCGCCGCCGGCGCCGTGTCGAACGTGCGCACGGTGGCCGCGCTCTGCGCCCAGGGCAACATCGT
CGGCGCCTTCAACCGGGCGCTGGACGGGCCGGCGTCCAAGGCCCGGCGGAGGTCGCAGGTCATGGGCGTCATCCTCGGGC
TCTCCCAGGGCGCCATGTACGGCGCCTACACGGCGACGCTCTGGGCCGGCGCGCTCTTCATCAAGAGGGACCTGTCCAAG
TTCGGCGACGTGTCGAAGATCTTCCTCATCCTCGTGCTGAGCTCCTTCTCCGTGGGCCAGCTGGCCGGCCTCGCCCCCGA
CACGTCCGGCGCGCCGGTGGCCATCGCCGGCATACTGTCCATACTGAAGCGGCGACCGGCGATCAGCGATGAAGACGGCA
GCGGCAGCGGCAAGCGGCGAAGGATGATCAAGGACGGGAGGCCCATCGAAGTGGAGCTGAAGAGAGTGGTGTTCGCGTAC
CCGTCGCGGCCGGACGTGACGGTGCTGAACGAGTTCTCGGTGCGCGTGAAGGCGGGGAGCACGGTGGCGGTGGTCGGAGC
CAGCGGGAGCGGCAAGTCGACCGTGGTGTGGCTGGTGCAGCGCTTCTACGACCCGGCGGGTGGGAAGGTGATGGTGGGCG
GCATCGACGTGCGGGAGCTGGACCTCAAGTGGCTCCGTGGGGAGTGTGCCTTGGTATCCCAGGAGCCAGCTCTGTTCAGT
GGATCCATCAGGGAGAACATCGGCTTCGGGAACCCGAAGGCTTCGTGGGCCGAAATTGAAGAGGCTGCCAAAGAGGCCAA
CATCCACAAGTTTATTGCTGGGCTGCCACAAGGCTACGACACTCAGGTGGGAGAGAGTGGGGTCCAGTTGTCAGGAGGGC
AGAAGCAGAGGATCGCCATCGCACGGGCAATCGTGAAGCAGTCGAGGATTCTGCTGCTAGACGAGGCGAGCAGCGCGCTG
GACCTGGAGTCCGAGAAGCACGTGCAGGAGGCCCTGAGGAAAGTGTCACGGCGTGCGACCACCATCGTAGTGGCTCACCG
TCTGTCCACGGTCCGCGAAGCCGACCGCATCGCCGTCGTCGCCGGCGGGAGGGTCGTCGAGTTCGGCGGTCACCAGGAGC
TCCTGGCCACCCATCGCGACGGCTTGTATGCCGCCATGGTCAAGGCGGAGGTGGAGGCGCAGGCGTTCGCGTAG
>ZmABCB11
ATGCATGAGCTAGGAGGTAAGGAACAACCATACGAGGGCGAGCAGAGCAGAGAGCACACGGCGCGCCGAGCTAGCAGCAT
TGCCCAATCTCGCGGCGGGGAGAGATTCGTGAGCGCGGAGGCGCGAATCTTCGACGCAGCGACGGCAGCCATGCCGGAGT
CCTGGAGACCCGCCGAGGCGAATGCCTCGTCGCAGCCGGCGGCAGGCACGTCCGGCCCCTCGGCTCAGAGCCCTGGCAAT
GACGCCAAGGGACGCGCGGCGGGGGAAACCCCCGGCGCGGCGGAGGCGGCGGCGACGCGAGTGCCGTTCCACAAGCTGTT
CGCGTTCGCCGACTCCACCGACGTGGCGCTCATGCTCCTGGGCGCGCTCGGGGCCGTGGCCAACGGCGCCGCGATGCCCT
TCATGACCGTGCTCTTCGGCAACCTCATCGACGCCTTCGGCGGCGCGCTCAGCATCCACGACGTCGTCAACCGGGTGTCC
ATGGTCTCTCTCGATTTCGTCTACCTCGCCATCGCCTCCGCCGTCGCTTCCTTCGTCCAGGTGACCTGCTGGATGATCAC
CGGCGAGCGCCAGGCGGCGCGGATACGGAACCTGTACCTCAAGACGATCCTGAGGCAAGAGATCGCCTTCTTCGACAAGT
ACACCAGCACCGGCGAGGTGGTGGGCAGGATGTCGGGCGACACCGTGCTGATCCAGGACGCCATGGGCGAGAAGGTCGGC
AAGTTCATCCAGCTGGTGGTGACCTTCTTCGGCGGCTTCATCGTCGCCTTCGCGCAGGGCTGGCTGCTGACCCTGGTCAT
GATGGCGACCATCCCGCCGCTCGTCGTGGCCGGCGCGGTCATGTCCAACGTCGTCACCAAGATGGCGTCCCTGGGCCAGG
CGGCGTACGCGGAGTCGTCGGTGGTGGTGGAGCAGACCATCGGTTCCATCAGGACGGTTGCGTCTTTCACCGGCGAGAAA
CGGGCGGTGGAGAAGTACAACAAGTCCCTGAAGAGCGCGTACAAGTCCAGCGTCCGGGAGGGGCTCGCCACTGGGCTTGG
CATGGGCACGGTCATGCTGCTCCTCTTCTGCGGCTACTCGCTGGGGATTTGGTCTGGCGCTAAGCTGATCCTGGAGAAGG
GGTACACCGGAGCCAAGGTCATGAACGTGATCTTTGCGGTCCTCACTGGCTCTCTGGCTCTAGGTCAAGCGTCTCCAAGC
ATGAAAGCGTTTGCCGGCGGGCAGGCCGCTGCATACAAGATGTTCGAGACGATCAACAGAGCGCCGGAAATCGACGCGTA
CAGCACCACAGGAAGGAAGCTGGAGGACATCCGGGGGGAAATCGAGTTCAGGGACGTCCATTTCTCCTATCCGACGAGGC
CTGACGAGCCGATATTCAGGGGTTTCTCCCTCGCCATACCCAGCGGCACGACGATCGCGCTGGTAGGCCAGAGCGGGAGC
GGTAAATCCACTGTCATCAGCCTGATCGAGCGGTTCTACGACCCTCAGCTCGGCGACGTTCTGATAGATGGCGTCAATCT
CAAGGAGTTCCAGCTGAGGTGGATCAGAAGCAAAATCGGCCTTGTCAGCCAGGAACCAGTCCTTTTCGCTGCCAGCATAA
AGGAGAACATAGCCTACGGCAAAGCCAGCGCGACAGATCAGGAAGTCAGAGCTGCCGCTGAGCTTGCCAATGCTGCCAAG
TTCATAGATAAAATGCCTCAGGGTTTCGATACCTCGGTTGGCGAGCATGGGACACAGCTCTCTGGTGGACAGAAGCAGAG
GATCGCCATCGCAAGGGCTATTCTGAAAGATCCAAGAATTCTACTGTTAGATGAAGCTACAAGTGCGCTGGACGCCGAGT
CTGAAAGGATCGTGCAGGAAGCTCTTGACAGGGTCATGTCGAATAGGACGACTGTCATAGTCGCACACCGTCTGAGCACC
GTTAGAAACGCTGACACCATTGCCGTCATTCATCAAGGAACACTAGTTGAAAAGGGCCCACACAATGAGCTTCTAAGAGA
TCCAGAAGGAGCTTACAGCCAACTGATAAAGCTACAGGAAGCAAACCAGCAGAACAACCGGAAGGGTGATGGCAATGCTC
GTCTAGGCAAACAGATGTCGATGAACAAGTCAGCTAGCAGGAGGTTGTCCCGTGATAACAGTAGCCACCATTCGTTCTCG
GTGCCGTTCGGTATGCCTCTTGGGATTGAAATTCAGGATGGTTCATCCAACAAACTGTGCGACGAGATGCCACAGGAAGT
GCCTCTCAGCCGGCTCGCGTCTCTTAACAAGCCAGAGATCCCGGTCCTCGTACTAGGTTCCATTGCCTCGGTCATCAGCG
GAGTTATCTTCCCGATCTTCGCGATACTCCTGTCAAATGTGATAAAGGCGTTCTATGAGCCCCCACATCTCCTAAGGAGG
GACTCACAGTTCTGGGCTTCCATGTTCCTGGTGTTTGGTGCGGTGTACTTCCTGTCGCTCCCCGTCAGTTCCTACCTTTT
CTCCATAGCGGGGTGCAGGCTGATCAGAAGGATCCGGCTGATGACGTTTGAGAAGGTGGTGAATATGGAGGTCGAATGGT
TTGATCACCCAGAAAACTCGAGCGGAGCGATCGGTGCAAGGCTGTCAGCTGATGCGGCCAAAGTTAGAGGACTTGTGGGA
GACGCGCTCCAATTGGTTGTGCAGAACTCTTCGACACTAGTTGCTGGTTTGGTAATTGCATTCGTATCAAACTGGGAGCT
ATCTCTAATCATCTTAGCTTTGATACCACTCATTGGCCTAAATGGATGGATCCAGATGAAGTTTATTCAGGGCTTCAGCG
CAGACTCAAAGATGATGTATGAGGAGGCAAGCCAGGTGGCTAATGATGCAGTAAGCAGCATAAGAACAGTGGCCTCATTC
TCAGCTGAAGAGAAGGTCATGGATTTGTACAAGAAGAAATGTGAAGGTCCCCTAAGAACAGGAATCAGGACAGGGATTAT
AAGTGGCATCGGTTTTGGAGTTTCCTTTTTCTTGCTGTTTGGGGTCTATGCAGCTAGCTTCTATGCCGGTGCTCGGCTTG
TCGAGGACAGGAAGACAACCTTTCCTAAAGTTTTCAGGGTTTTTCTTGCTCTTGCAATGGCGGCAATTGGAGTGTCGCAA
TCAAGTACCCTTACATCGGATTCTTCCAAAGCAAAATCAGCGGCGTCCTCTATATTTGCAATCGTAGACCGAAAATCAAG
GATAGACCCAAGTGAGGATGCAGGGGTGACTGCTGAGACACTACGAGGAAATATCGAATTCCAGCACGTTAGCTTCAGGT
ATCCTACCAGGCCAGATGTCCAGATCTTCCGGGACCTTTGCCTGACAATTCATGCTGGAAAGACTGTTGCGCTTGTTGGG
GAGAGTGGGAGTGGCAAATCAACGGCAATTTCATTGCTCCAGAGGTTCTATGACCCAGATGTAGGCCACATACTACTAGA
TGGCGTGGACATACGCAAGTTCCAGCTTCGGTGGTTAAGGCAGCAAATGGGCCTGGTCAGTCAAGAACCGGCCTTGTTTA
ACGACACGATAAGGGCAAACATTGCCTATGGAAAAGATGGACAGGCAACAGAATCTGAGATCGTATCTGCCGCACAACTG
GCAAACGCTCACAAGTTCATCAGCTCGGCGCTCCAGGGATATGACACAATGGTTGGAGAGCGTGGAGCTCAGCTGTCAGG
AGGGCAGAAGCAGCGCGTGGCCATCGCCCGTGCGATCGTGAAGGACCCTCGGATCCTGCTTCTGGACGAAGCGACCAGCG
CACTGGATGCCGAGTCCGAGCGGATCGTCCAGGACGCGCTGGACAGGGTGATGGTGAACCGGACAACAGTGGTCGTCGCC
CACCGTCTGTCGACGATACAGAATGCGGATCTGATCGCCGTCGTCAGGAACGGGGTTATCATCGAGAAGGGAAAGCACGA
CGCCTTGGTCAACGTCAAGGATGGCGCGTACGCGTCCCTCGTCGCCCTTCACTCGGCAGCCTCTTCATAG
>ZmABCB12
>ZmABCB13
ATGAGTGCCCCAGCGGGCAGCGGCGGCGGCGGGGAGCGGGCGATGAACATCCGCGGCATATTCCGGTTCGCGGACCGGGT
GGACGTCCTGCTGATGGCCCTGGGCACGCTGGGCGCCATTGGCGACGGCTGCTCCACCAACCTGCTGCTCATCTTCGCCA
GCGACGTGATGAACGCGCTCGGGTACGGGGGTGCCCAGGCCGGCGGCGGCGCCAAGAGCGCGCAGTTCATGCACGAGGTG
GAGAAGTCGTGCCTGAACTTCGTCTACCTGGGGCTCGTGGTGCTGGCGGTGGCGTTCATGGAAGGGTACTGCTGGAGCCG
GACGAGCGAGCGGCAGGTGCTGCGGATCCGGTACCTGTACCTGCAGGCCATCCTGCGGCAGGAAGCGGGCTTCTTCGACT
CGCAGGAGGCCACCACGTCGGAGATCATAAACAGCATCTCCAAGGACGCCTCCCACATCCAGGAGGTCCTCAGCGAGAAG
GTCCCTCTGTTCCTGATGCACTCTACGGTCTTCGTCTCCGGCCTGGCCTTCGCCACCTACTTCTGCTGGAGGCTGGCCCT
GGTTTCGTTCCCTCTCGTCCTGCTGCTCATAATCCCGGGACTCATCTACGGCAAGTACCTCCTCTACCTGTCCCGCCGGT
CGCGCCACGAGTACGCCAAGGCGAACTCCCTGGTCGACCAGGCTCTGGGCTCCATCAAGACCGTCTACTCCTTCACGGCC
GAGAAGAGGATCATCCAGAGGTACACGGCGATCCTCGACAAGACGATCAAGCTGGGGATCAAGCAGGGCATCGCCAAGGG
TCTCGCTGTGGGGTTCACCGGCCTTTCTTTCGCCATTTGGGCCTTCCTTGCGTGGTATGGTGGGAGGCTGGTGGTGTTCC
ATCATGTGACCGGTGGAAGGATATATGCTGCTGGGATTTCCTTCGTCTTGGGTGGCCTATCCCTTGGAATGGCACTGCCT
GAGCTGAAACATTTCGCTGAGGCGTCTGTTGCTGCCACAAGAATCCTTGATCGGATAAACCGTGTCCCCCAGATTGATGC
TGAGGACCCAAAAGGCCTTGTGCTGGACCAAATCCGGGGAGAGCTCGAATTTGAGTCTGTCCGTTTCGAGTACCCATCAA
GACCAAACATGCCCGTCCTCAAAAACTTCAGCCTCCAGATTCCCGCTGGGCAGACTATTGCTTTGGTTGGGTCCAGTGGC
AGCGGCAAGTCAACAGCGATAGCTTTAGTGCAGCGCTTCTACGATGCCAGCGAAGGGACTGTAAAAGTTGATGGTTTTGA
CATCAAAGAACTCCAGCTCAAATGGATCAGGAGCAAGATGGGGCTAGTCAGCCAAGACCATGCGTTGTTTGGCACTTCAA
TAAAAGAGAACATCTTGTTTGGCAAACCAGATGCAACCATGGACGAGGTCTATGCGGCAGCTATGACAGCAAACGCTCAC
AACTTCATAAGGGGGCTTCCAGAGGAATATGAGACAAAGATTGGTGAGCGTGGAGCACTGTTATCAGGTGGCCAGAAGCA
GCGTATTGCCATTGCGAGGGCGGTAATTAAGAACACTGCTATACTCTTGCTCGATGAAGCCACAAGTGCACTTGATTCAG
AATCAGAGAAGTTGGTACAGCATGCACTTGATCAAGCATCTATGGGACGAACAACACTGGTAGTAGCTCATAAGCTCTCA
ACCGTGAAGAACGCTGATCAGATCGCGGTAGTTGATGGGGGTACAATAGCTGAAATTGGTACACATGATGAACTGATCAG
CAAGGGTGGCCCATACTCGAGACTTGTGAAATTGCAGAAGATGGTAAGCTACATCGATCAAGAAAATGATCAGTTTAGGG
CTTCCTCAGTGGCCAGGACCAGTACCAGCCGACACAGCATGTCCAGAGCAAGTCCAATGCCACTAACACCAGCTGCCTTA
AAGGAAAATGATTCTGATGTTCATCCACCTGCACCATCTTTCTCCAGGCTTCTTGCAATGAACGCACCTGAGTGGAGGCA
GGCAGTCGTAGGCAGTTTATCCGCATTGGTATATGGTTCCTTGCAGCCTATCTATGCCATAACCATCGGAGGAATGATTG
CTGCATTCTTTGTTCAGGACCAAAATGAGATGAATGCAATTATCAGACGCTATGCCTTGATCTTCTGCTCACTGTCCTTG
GTATCCATTGTTGTTAATCTATTGCAGCACTACAATTTTGCATACATGGGGGAGCATCTTGTTAGGCGCATCCGGGTCCA
AGTACTTGAGAAGATATTAACTTTTGAGGCAGCATGGTTTGATGAAGAAACTAACTCAAGCGGTGCATTGTGCTCTCGGC
TAAGCAATGAGGCTTCTCTTGTCAAAACCCTTGTTGCAGACAGAATATCCTTACTGCTTCAAACAGCTTCTGGAATTATA
ATTGCAGTGACAATGGGCCTGATGGTAGCTTGGAAACTTGCTCTTGTCATGATAGCTGTACAGCCATCTACAATGATGTG
TTATTATGCAAAAAAAATGGTTCTCTCAAATGTGTCAAGGGACTTGGCAAAGGCTCAGCATCAAAGCACCCAGATTGCCA
TAGAAGCTGTTTACAACCACAGGATGGTAACCTCCTTTGGATGTTCATCAAAGGTTCTTCAGCTATTCGAGCATGCGCAA
GAGGAACCCTTGAAAAAAGCAAGGAAGAAATCATGGGTAGCAGGGATCACCACAGGGTTGTCACCTTGCCTCTCGTTCTT
GTCATGGGCACTGGACTTCTGGTATGGTGGGAAGCTAGCACAGTCTGGGGAGATATCGGCGGGTGATGTTTTCAAAACCT
TCTTCGTGCTGGTGAGCACAGGAAAGCTTATTGCTGATGCTGGTAGCATGACTTCTGACCTGGCAAAGGGATCAAATGCA
GTTGCTTCAGTATTTGAGGTGCTAGATAGGAAATCCATCTCTCCAAAAAATTCACAGGTAGAGAAGGAGGATCAGAAGAA
GAAAATAGAAGGTAGGATAGAATTCAAGAAGGTAGATTTTGCATATCCAACAAGACCAGAGTGCCTTATCCTACAGGATT
TTAGCTTGGACGTGAAAGCAGGAACAAGTGTTGGCCTGGTTGGCAGAAGCGGTTGTGGTAAATCAACTATCATAGGTTTG
ATCCAGAGGTTCTATGATGTTGATAGGGGGGCTGTAAGAATTGATGGTATGGATGTGAGGGAGATGAATATTCTCTGGTT
TCGAGGATTTACAGCTCTTGTTAGTCAGGAGCCTGCAATGTTTTCAGGCAGTGTCAGGGACAACATTGCTTTTGGTAAAC
CAGAAGCTGATGAAGATGAGATTGTGGAAGCTGCGAAAGCTGCAAACGCACATGAGTTCATCTCAACTTTGAAGGATGGA
TACGATACTGATTGTGGAGAGCATGGTATACAGCTCTCAGGGGGGCAGAAGCAAAGAATCGCAATTGCAAGGGCAATAAT
CCGGAATCCCACAATACTACTACTTGATGAAGCAACAAGTGCGCTTGATGCACAGTCAGAGCAAGTGGTGCAGGAAGCTC
TTGATCGAATAATGTCAGGGAGGACCACAATTGTGGTGGCACATCGGCTAAACACAATCAAGAATGTAGACTCGATTGCT
TTTCTGGGAGAGGGTAAAGTGGTGGAGCGTGGCTCTTACCCGCAGCTCATGAACAAGAAGGGGGCATTCTATAACCTTGC
AACTCTTCAGAAGTAA
>ZmABCB14
ATGACGGGAGACGACAGGAGGGAGAGGACCGAAGCTAGCGCCGGAGGGAGGGACGACGACGCCGGCGATGGAGGAGGAGG
AGGATCTGCGGGCCGCGAGATCAGTTCGAAGCCGGCGGTGGTGGGGCGCGTGCCGCTGTACCGGCTCTTCGCGTTCGCGG
ACCGGACGGACGCTGTGCTTATGGCCGTGGGCGCCGTCGCGGCGGTGGCCAACGGGATGGCACAACCGCTCATGACCTTC
ATCTTCGGCGACGTCATCGACGCCTTCGGCTCCTCCGCATCCCCCGACGACGTGCTCCACAGGGTCGTCAAGGTGATAAT
GAACTTCGTTTATCTTGCCATTGGAGCCGGGCTTGCTTCAACATTTCAGGTATCATGTTGGATAATTACCGGAGAAAGAC
AAGCAGCACGAATCAGAGCCTTGTATCTCAAGGCAATTCTAAGACAGGATATTGCATTCTTTGACATGGAAATGAGCACT
GGGCAAGTGGTTGAGAGGATGGCAGGGGATACATTCCTAATTCAAGATGCCATCGGAGAAAAGGTTGGGAAGTCCATACA
ACTTCTTTCTACTTTTATTGGTGGCTTTATTATTGCATTTGTAAAAGGATGGCTCTTGGCCCTTGTTATGCTCTCAAGCA
TTCCTCCAATCGCCATCGCTGGTGCGATTGTGTCAAGGCTGATGACAAGACTCTCCACTCGCATGCAAGCAAAATATGGT
GATGCTGGGAATGTTGTCGAACAGATGCTTGGAGCTATTAGAACGGTTGTGTCGTTCAATGGTGAGAAGCAGGCTATAAG
AACATATAACAAGTTCATACGAAAAGCATATGAATCTGCTCTACAAGAAGGTGCTGTAAATGGACTTGGACTAGGTTCCG
TAATGGCAGTCTTGTTTTGCAGCTATGGCTTGGCCGTTTGGTATGGATCTAGACTGATAGTTGAGCGAGGATACAATGGT
GGCATGGTTATCTCTGTCATAATGGCTGTCATGATTGGCGCAATGTCCTTAGGTCAGGCAACACCATCAGTAACAGCTTT
TGCTGAAGGTCAAGGAGCAGCATATAGAATGTTCAAGACAATTGAACGGAAACCAGATATTGATATATATGATACCACAG
GTGTCATATTGGAGGACATAAAGGGTGACATTGAACTGAAGGATGTGTACTTCAGCTATCCTACTAGGTCTGAACATTTG
GTATTTGATGGATTCTCGCTGCAAGTACCAAATGGCACAACTATGGCCCTAGTGGGGGAGAGTGGCAGTGGGAAGTCCAC
CGTGATCAGTTTGGTGGAGAGATTCTACGACCCACGGGCTGGACAAGTTTTGATCGACGGAGTTGACATTAGAAGGATGC
ACCTTGGATGGATAAGAGGAAAAATTGGTCTCGTCAGTCAAGAACCAGTGTTGTTCTCAACTACAATCAGGGAAAACATT
GCCTATGGAATGGAAAATTCAACACTTGAAGAGATCAAGAGAGCAACTGAGCTTGCAAATGCTGCTAAATTCATCGATAA
GTTACCAAATGGTCTTGACACATTGGTTGGGGAACGTGGAACTCAACTGTCTGGAGGACAGAAGCAGAGAATAGCAATTG
CTAGAGCAATCGTAAAGAACCCTAGGATCTTACTACTTGATGAAGCAACTAGCGCATTGGATATGGAATCTGAGAGGGTG
GTTCAAGAAGCTCTGAATAGGGTCATGCTAGAAAGGACTACGATTATCGTTGCTCATCGCCTAAGCACAGTGAAAAATGC
TGATGTGATATCTGTCCTACAACACGGGAAGGTGGTTGAACAAGGCTCACATGTAGAACTGATGAAGAAGATACCTGAAG
GTGCTTACTCTCAGCTGATACATCTACAAGAGACACGCCAAGGGGCAGAATTTTCAAGCGTTGACCCTGATATTGTACTA
ACAAATGGTATTGGCTCTAGGTCTATTAATAGCAAACCAAGAAGCCAAAGTATCTCCAGGAGATCAACTAGTAAAGGATC
TTCCTCGTTTGGGCACAGTGGTAGGCACTCCTTCCCTGCTCCACTTGGTCTACCTGATCCTATGGAACTCAATGGATCTC
CAGATGTGGAAGAGACTGTTGACAAAACGAGCAGAGCTCCAAAGAAAGCTCCACTTGGCAGACTCTTGTATCTAAACAAA
CCAGAAGCTCTTGTCCTTGCACTTGGTTCTATAACTGCTGCGATGCATGGCGTTATTTTCCCAATATATGGCACATTGAT
CTCCACCGCAATAAAGGTGTTCTATGAGCCACCTGCAGAACTACTGAAGGACTCGAGGTTCTGGGCAAGCATGTTCGTTG
CGTTGGGTGCTTGTGCATTTGTTCTGATTCCAGTAGAGTATTTCCTATTCGGATTAGCTGGTGGGAAGCTTGTGGAGCGC
GTACGATCACTGACATTCCAAAGTTTAATGCGCCAAGAGATTAGCTGGTTTGATGAACCTGAACACTCAAGTGGATCAAT
TGGTGCAAGACTATCAACCGATGCCATGAACGTTAAGCGGCTTGTTGGGGACAATTTAGCACTCAATGTGCAGACTTTAT
CAACTGTCATATCAGGCTTCACAATAGCAACAGTTGCAAACTGGAAGCTGGCACTGATCATCACTGTGGTGGTTCCCTTT
GTGGGTTTCCAAGGCTATGCTCAGATGAAGTTCCTTAAAGGTCTCAACAGAAACGCGAAGCTCAAGTATGAGGAAGCAAG
CCAAGTGGCCACTGACGCGGTCGGCGGCATCAGAACCGTAGCGTCGTTTTCTGGCGAGAAGAAAGCGGTGGACGCCTACG
AGAGGAAATGTGAGTCTCCGATAAAGCAAGGGATCAGGGAAGGTGTCGTTGGTGGCCTGGGGTTCGGGTTCTCGTTCCTG
GCATTCTACCTCACGTATGCTCTGTGCTTCTATGTCGGTGCCAAGTTCGTTGAGCAAGGGACGGCGACGTTTCCTCAGGT
GTTCAGGGTCTTCTTTGTATTGGTTCTAGCCACCAGTGGGATCTCGCGAACAAGCGCAGTTGGCGCGGATAGCACCAAGG
CCAATGATGCGGCCGCGTCTGTCTTGGAAATCCTCGATCGAAAGTCTAAGATCGACTACAGCTGCGAGGAGGGCATCACC
ATCGCAGGCGTGAGCGTCAGGGGGGAGATCGACTTCCAGAACGTGTGCTTCAAGTATCCGCTACGGCCAAATGTTCAGAT
CTTCAAGGATCTGTCACTAAGCATTCCTTCTGGAAAGACTGTTGCACTGGTCGGGGAGAGCGGCAGCGGGAAGTCCACCG
CGATCGCACTGCTCGAAAGGTTCTACGATCCAGACTCGGGTAAGGTCCTCTTCGACGGCGTGGAGCTCCGAGCCCTCAGA
GTCAGCTGGCTCCGGCAGCAGGTCGGGCTGGTCTCGCAAGAGCCAGTGCTGTTCAACGACACCATCCGCGCCAACATAGC
CTACGGGAAGCAGGGGGAGGCGTCGGAAGAGGAGATCGTCGCCGCTGCCGGAGCAGCCAACGCGCACCAGTTCGTATCGG
CTCTGCCCGACGGGTACAGCACCCTTGTCGGCGAGAGAGGCATCCAGCTGTCCGGTGGCCAGAAGCAGCGCGTCGCCATC
GCCAGGGCCGTCGTCAAGGACCCCAAGGTGCTCCTGCTGGACGAGGCGACCAGCGCGCTGGATGCCGAGTCGGAGCGGGT
CGTGCAGGAGGCGCTGGACCAGGCGGTGGTCGGTAGGACCACGGTGGTGGTAGCGCATCGCCTGTCCACCGTCAGAGGCG
CGGACGTCATCGCTGTCCTCAAGAACGGGGCAGTCGCCGAGAAAGGCAGGCATGAAGACCTGATGCGGGTGAAGGGTGGA
ACCTATGCTTCGCTTGTTGAGCTAAGCTCTACTTCTTCGTGA
>ZmABCB15
ATGCCAGCCATCCAAGGGAAGAAGGACGACAAACCCTCTGAAGAACCTAGTAGCATCGTCGCAGATGGCAAGCAAAGCGC
GGCAGCGGCAGCGGCCGAGGACGGCGGATCGTTCCCCTTCTTCGGCCTGCTTCGCTACGCGGACGCGCTGGACTGGCTGC
TCATGGTGTCGGGGACCGTGGGCTCCTTCGTGCATGGCATGGGGCCTTCCATGTCGTACTACATACTGGGGAAGACTCTC
GACGTTGTCGGGAGCAACATGGGCGACAACGAGGCCACGGTCCATGAACTCACTAAGTTGATTCCGTATATGTGGATGTT
AGCAGTTGTTACCCTTCCTGGTGGGATGATTGAAACCGCAAGCTGGATGTATACAAGCCAGAGGCAGATGACACGCATGC
GGATAGCATATCTGAGATCAGTGCTCAGCCAAGATATCGGAGCCTTCGACACCGACTTAACCACTGCAAGTATCATGGCT
GGGGCAACCAACCACATGAGTGTCATACAAGACGCAATTGGTGAAAAGATGGGTCACTTCATGTCAAACTTCTCCACGTT
CTTAGTTGCTATCATTGTTGCCTTCGCGTGCTGTTGGGAGGTCGGCCTGCTCTCCCTGCTAGTTGTGCCTATGCTCCTCA
TGGTTGGAGCATCTTACTCGAAGGCGATGATCAGCATGTCCCTCGCAAGAACATCTTTCGTGTCTGAAGCGACCGCTATC
GTAGAACAGAATCTTGCACATATAAAGACCGTATTCTCATTCGTTGGAGAAAAGTCAGCTATCAAATCCTTTAGCAATTG
CATGGATAGTCAATACGCGTTAAGCAAGAAAGAGTCGATGGTGAAAGGTCTAGGTTTGGGAATGTTGCAGATCGCAACAT
TCTGTTCGTATTCACTGGTAATCTGGGTTGGAGCGGTTGCTGTGACTGAAGGAAAAGCAAAACCTGGTGAAACGATTGCA
GCCGTCATTAATGTCCTCTCCGGTGCAATATATATATCAAATGCAGCGCCAGATCTGCAGGCCTTCAGCCAAGCCAAAGT
TGCTGGGAAAGAAGTGTTTAAGGTCATCAAAAGAACTCCAGCAATAAGCTACGAATCGAAGGGAAAATTCTTGGAAAAGG
TCACTGGAGATATAGAAATACGGGAGGTGCACTTCACATATCCATCGCGTGAGGATAAGCCAGTTCTCCAAGGTTTCTCA
CTGGCTATACAGGCAGGCAATATTTTAGCTCTTGTGGGGAGCAGTGGATGTGGAAAGAGCACAGTGATTTCTCTGGTTCA
AAGGTTCTACGATCCTATGTCAGGTGTGGTTCTCATTGATGGCCAAGACATTAAAACACTCGACCTGAAGTTCCTGCGGA
CAAATATAGGTTCAGTCTCCCAAGAGCCATCGCTATTTTCAGGTACCATCATGGACAACTTGAGAATTGGCAAAATTGAT
GCAACTGATGAAGAGATAATTGAAGCAGCCAAAACAGCTAATGTGCACTCTTTTATATCCAATCTTCCAAACCAATATGC
AACTGAGGTAGGAGAAAGAGGTTTGCAATTATCAGGAGGTGCAGACAAGATCGTTCTCGTGGAGAATGGAACAGTGGCTC
AATCTGGAACACATGAAGAATTGCTGGAGAAAAGTGCATTCTACTCAAGCGTATGCAGTATGCAAAATCTGGAGAAGGAT
TCTGGCAAGAGCAAGACAAGATTTGTTGATGAGGTCAAAGAAGAAAAGGAAAAAGAAGAATCACAAGAAGGAATTTACAA
CAAACTATCATTCACTTCTAGTGAACAAGAAAAAACACTAGAACTGACCGAGCAACCAAAGCAAGCAATCAGAAAGAGAA
CATCAACTTTCTATAGAATATTCCTTAGAACTTTTAAACTGCTCCCGGAGAAGGTTCTGCTGGGCTCCATAGCAGCAGCA
ATCTCTGGGATCTCAAGGCCTGTATTTGCTTTCTACATCATGACAGTTGGCGTAGCATACATTAAACCAGATGCAAAGAG
TATAGTCAGCACGTACTCAGTAATTTTATTCCTCATTGGACTGCTCACGTTTTTCAGTAACATGTTCCAGCACTATATAT
ATGGCCTAGTTGGTGAAAGGGCAACAAATAACCTAAGGGAGGCCCTCTTTTCAGGTTGGTTTGAACAACCAAAGAACAGT
GTCGGCTTTCTAACCTCACGTATTGTCGGTGACACCTCCATGATTAAAACCATCATATCTGATCGGATGTCTCTCATTGT
CCAGTGTATCTCTTCAATTTTGATAGCCACAGTGTTGAGCACAGTAGTGAACTGGAGGATGGGTCTTGTTGCATGGACTT
TGATGCCATTCCATTTCTTTGCTGGCCTTGTACAAGTCAGGTCAGCAAAAGGTTTTGCCACTGACTTCTCTGCATCTCAC
CGGGAGTTAATTTCCCTCACTTCAGAGGCTGTCAGCAACATTCGTACAGTGGCATCGTTTGTTCAGGAAGACGAAATACT
AAAGAAAGCAGACTTATCACTCCAAGAACCAATGCGTACAAGCAAAGTAGAAAGCATCAAGTATGGTTTAGTACAAGGGA
CTTCCCTCTGCTTGTGGCATATGACACATGCCATCGCATTGAGTTTCACTATCATGCTACTTGATAAGAACCTATCATCA
TTCAAAGACTGTGTACGATCGTACCAAGCGTTTGCAATGACAATATCTTCCATCACAGAGCTATGGTCCTTGATCCCTCT
AGTCTTGTCCGCTATCACAGTATTAGACCCTGCACTTGACATACTTGACAGAGAAACACAGATTGTACCGGATGTTCCAG
AAGTGCATTCTGAAGAAAGATTAGCAGGTGACATTGTGTTTCAAGATGTCAGTTTCAGCTACCCCTCAAGGCCAGAAGTG
ATCATACTAGATGGCTTCAATCTAGATATTGAACCAGGGCAACAGGTGGCATTGGTAGGCCCAAGTGGTTCAGGAAAAAC
CACAGTGTTGGCTCTTCTGCTAAGATTCTATGATCCTTGCGAAGGACGGGTGCTTGTGAACGATAAGGATATCCGGGACT
ACAATCTGAGATACCTGAGAAAGCACATAGGACTAGTGCAGCAAGAGCCAATGTTGTTCAACTTGTCTATTAGAGAGAAC
ATTAGCTACGGAAATGAAGGTGCATCAGAATCAGAAATAGTTGCGGCTGCAATGGAGGCAAACATCCATGAGTTCATCAG
TGGCCTGTCAAATGGATATGACACTGTGGTTGGGGACAAAGGAAGTCAGCTTTCCGGAGGTCAGAAGCAGCGGATCGCCA
TTGCAAGAGCTATACTAAAGAGGCCCACCATAATGCTACTGGACGAGGCGACGAGCGCTCTAGATGGCCAATCTGAGATG
GTGGTGATGAGCTCCCTGGTAGCAAAAGAGTGGAGAAACAATGGCGAGCTTTCAAGCAAGATCACAAGCATCACGATTGC
ACATAGATTGTCCACAATCACGAGTGCAGAGGTGATTGTCGTGATGGATAAAGGTCAGGTGGTTGAATTGGGAAGCCATG
AAGCATTAATCTCGGCAAAAGATGGTGTTTACTCGAGACTGTACAGTATGCAAAGCAAAGGAGTCAAAGACTAA
>ZmABCB16
ATGAGCTCGCCGGAGAATGGCGCCGCCCCGGAGGCCAGCGGGAAGAAGAAGAAGAAGGCGGAAGAGGAGGAGGTGGTGGC
CAAGGTGCCGTTCCTGAAGCTGTTCTCGTTCGCGGACCGGTGGGACTGCGTGCTGATGGCGGTGGGCTCGCTGGGCGCGT
GCGCGCACGGCGCCTCCGTCCCGGTCTTCTTCATCTTCTTCGGCAAGCTCATCAACATCATCGGCCTCGCCTACCTCTTC
CCCACCACCGTCTCCGGCCGCGTCGCCAAGTACTCGCTGGACTTCGTGTACCTCGGCATCGTCATATTCTTCTCGTCGTG
GACCGAGGTGGCGTGCTGGATGCACACGGGCGAGCGGCAGGCGGCGAAGATGCGGCTGGCCTACCTGCGCGCGATGCTGG
ACCAGGACATCGCCGTCTTCGACACGGAGGCGTCCACCGGCGAGGTCATCAACGCCATCACCAGCGACATCCTCGTCGTC
CAGGACGCCATCTCCGAGAAGGTGGGCAACTTCATGCACTACATCAGCCGGTTCCTGGCCGGCTTCGCCATCGGCTTCTC
GCAGGTGTGGCAGATCAGCCTCGTCACCCTCGCCATCGTTCCGCTCATCGCCATCGCCGGCGGCACCTACGCCTACGTCA
CCATCGGCCTCATGGCCCGCGTGCGCAAGTCCTACGTCAAGGCTGGCGAGATCGCCGAGGAGGTGATCGGCAACGTGCGG
ACGGTGCAGGCGTTCGTCGGCGAGGAGAAGGCCGTGAGGTCGTACCGGGAGGCGCTTCTGAGGACGTACAAGTACGGCAA
GAGGGGCGGCCTCGCCAAGGGCCTCGGCCTCGGCTCCATGCACTCTGTGCTTTTCCTCTCGTGGGCGCTGCTCATCTGGT
TCACCAGCGTCGTCGTCCACAAGCGGATATCCAATGGCGGCGAGTCCTTCACCACCATGCTCAACGTCGTCATCGCTGGC
CTGTCGCTCGGCCAGGCGGCGCCGAACATTTCGACGTTCCTGCGGGCGAGGACGGCGGCGTACCCCATCTTCCAGATGAT
CGAGAGGAGCACCGTGAACACGGCGAGCTCCAGGACGGGCCGCACGCTGCCGGTGGTCGACGGGCACATCCAGTTCCGCA
ACGTCGACTTCAGCTACCCGTCACGGCCGGACGTTGTCATCCTCGATAGGTTCAGCCTGAACTTCCCTGCCGGCAAGATC
GTCGCTCTCGTCGGCGGCAGCGGGTCCGGCAAGAGCACCGTTGTCTCGCTCATCGAGCGCTTCTATGAGCCGCTGTCCGG
CTCCATTCTGCTCGATGGGCACGACATCAAAGAGCTCGACGTCAAGTGGCTCCGCCGCCAGATCGGGCTGGTCAACCAGG
AGCCGGCCCTGTTCGCGACGAGCATCCGGGAGAACATACTCTACGGCAAAGGCGACGCTACCGCGGAGGAGATCAACCAC
GCGGCGAAGCTGTCGGAGGCGATCACGTTCATCAACCACCTCCCTGATCGGTACGAGACGCAGGTCGGCGAGCGCGGGAT
ACAGCTGTCCGGCGGCCAGAAGCAGCGCATCGCGATCTCGAGGGCGATACTGAAGAACCCGTCGATACTGCTCCTAGACG
AGGCGACGAGCGCGCTGGACGCCGAGTCCGAGAAGAGCGTGCAGGAGGCGCTGGACCGCGTCATGGTCGGCCGCACCACC
GTGGTGATCGCGCACCGCCTGTCGACCATCCGGAACGCCGATACGATCGCGGTCGTCGACGGAGGCAGGATCGTCGAGAC
AGGCACGCACGAGCAGCTCATGGCGAACCCGTACAGTGCCTACTCCTCGCTGATCCAACTCCAAGAGGCTGCCCAGCTCC
AACACAAGCCTTCTTTGTCTGACAGCGCAAGCATTACCAGGCCACTAAGTTTCAAGTATTCAAGGGAGTTGTCCGGGAGG
ACGAGCATGGGCGCCAGCTTCCGCTCCGACAAGGACTCAATCAGCCGGTACGGCGGCGCCGGAGAGGCGCATGACGAGGT
GCGCAAGGGGAAGCCCGTGTCCATGAAGAAGCTCTACTCCATGGTGCGCCCGGACTGGTTCTTCGGCCTGTCGGGCACCA
TCAGTGCCTTCGTGGCCGGCTCCCAGATGCCGCTCTTCGCGCTTGGCGTCACGCAGGCACTGGTGTCCTACTACATGGGC
TGGGAGACCACGAAGCTGGAGGTGCGAAAGATTGCCGTGCTCTTCTGCTGCGGCGCGGTGCTGACGGTCGTGTTCCACGT
GATCGAGCATCTCAGCTTCGGCATCATGGGCGAGCGGCTCACCCTGCGCGTCCGGGAGAAGATGTTCTCGGCGATACTGC
GGAACGAGATCGGCTGGTTCGATGATACCAGCAACACGAGCGCCATGCTGTCGTCGCGGCTCGAGGCTGACGCGACGCTT
GTGCGCACCATCGTCGTCGACCGCTCCACCATCCTGCTCCAGAACGTCGGTATGATCGTGACGTCGCTCATCATCGCTTT
CATACTCAACTGGAGAATCACGCTGGTCGTCCTTGCCACCTATCCCCTCATGGTCAGCGGCCACATCAGCGAGAAAATGT
TCATGAAAGGCTACGGCGGCAACCTCGGCAAGTCCTATCTGAAGGCCAACATGCTCGCCGCGGAGGCAGTGAGCAACATC
CGGACGGTGGCTGCCTTCTGCTCCGAGGAGAAGGTGATAAAGCTCTACGCGGACGAGCTCAGGGAGCCTTCTAAGAGGTC
CTTCCGGCGAGGCCAGGGCGCCGGCCTCTTTTACGGAGTCTCCCAGTTCTTCCTCTTCTCATCCTACGCACTGGCGTTAT
GGTATGGTTCAGTGCTGATGAGCAAGGAATTGGCCAGCTTCAAGTCCGTGATGAAGTCCTTCATGGTGCTCATAGTGACG
GCGCTGGCCATGGGGGAGACACTGGCAATGGCACCTGATATCATCAAAGGGAACCAGATGGCGTCCTCGGTGTTCGAGAT
CCTGGACCGTAAGACCGACGTCCGGATCGACACAGGTGAGGACATCAAGAGGGTCGAGGGGCTGATCGAGCTGCGCGGCA
TCGAGTTCCGGTACCCGTCGAGGCCCGACGTGACCGTGTTCAAGGGACTTGACCTGCTGATGAAGGCTGGCAAGAGCATG
GCGCTTGTCGGCATGAGCGGCTCCGGCAAGAGTACCGTGCTGTCGCTCATCCTCCGCTTCTACGACCCGATCGCCGGAAG
AGTCTTGATCGATGGGAAGGACGTCAAGAAGCTTAAGCTCAAGTGTCTCAGGAAACACATCGGCCTGGTCCAGCAAGAGC
CGGCGCTGTTCGCGACGACGATCTACGACAACATCCTGTATGGCAAGGACGGGGCCACGGAGGCCGAGGTCGTCGAGGCG
GCCAAGCTGGCGAACGCGCACTCGTTCATCAGCTCGCTGCCGGAGGGGTACAAGACCAAGGTCGGGGAGCGCGGCGTGCA
GCTGTCGGGCGGGCAGAAGCAGCGCATCGCGATCGCGCGCGCCATCGTGAAGGACCCGGCCATCCTGCTGCTGGACGAGG
CGACGAGCGCGCTGGACGTGGAGTCGGAGCGCGTCGTGCAGCAGGCGCTGAACAGGGTGATGAGGAACCGGACCACCGTG
ATGGTGGCGCACCGGCTGTCCACGGTCAAGAACGCCGACGTCATCTCGGTGCTGCAGGACGGCAAGATCATAGAGCAGGG
GGCGCACCAGCACCTGATCGAGGACAAGAACGGCGCCTACCACAAGCTCGTCAGCTTGCAGCAGCAGCAACAGATGCAGA
CGCAGCAGAGCTCATCAGAAGACATTTGA
>ZmABCB17
ATGGGGCTCGTGAGCCAGGAGCCGGCGCTGTTCGCGACGTCCATCAGGGAGAACATCCTGTTCGGCAAGGAGGACGCCAC
GGGGGAGGAGATCGTCGCGGCGGCGAAGGCGGCCAACGCCCATAACTTCATCTCCCAGTTGCCGCAGGGCTACGACACTC
AGGTGGGTGAGCGTGGTGTCCAAATGTCTGGAGGACAGAAGCAGAGGATTGCTATTGCCAGAGCTATCCTTAAGTCACCC
AAGATTCTCCTGCTTGATGAAGCCACAAGTGCATTGGACACAGAGTCAGAGCGTGTTGTGCAAGAGGCACTTGACCTGGC
TTCTGTTGGCAGGACAACCATTGTCATTGCACATCGGCTCTCCACAATCCGGAATGCTGACATGATTGCTGTGATGCAAT
ACGGTGAGGTCAAGGAGCTGGGATCCCACGATGACCTCATTGACAATGAGAATGGGCTCTACACATCTCTTGTCCGCCTT
CAGCAGACCAGAGATTCAAGGGAGGCCAATCAGGTTGGTGGAACTGTAAGTACATCTGCTGTGGGGCAATCTAGCAGCCA
CAGCATGAGCAGGAGGTTCTCTGCAGCTAGCAGGTCAAGCTCAGGACGGTCAATGGGTGACGCAGAAAATGATAATATTG
CCGAGAAGCCAAAGCCTCCCATCCCATCATTCAGGAGGTTACTGATGCTTAATGCACCAGAATGGAAGCAGGCTCTGATG
GGAAGTTTCAGTGCAATTGTGTTTGGAGGCATACAACCTGCATATGCATATGCCATGGGCAGCATGATCTCAATCTACTT
CTTGGCAGACCATGATGAGATCAAGGACAAAACAAGGACCTACGCACTCATCTTTGTTGCTCTTGCAGTGCTCTCATTCT
TGATCAATATTGGGCAACATTACAACTTCGGTGCCATGGGGGAATACCTCACAAAGAGAGTGAGAGAACAGATGCTTGCA
AAAATCCTCACTTTTGAGATTGGGTGGTTTGACCGTGATGAGAACTCCAGTGGTGCCATATGCTCACAACTTGCCAAGGA
TGCCAACGTGGTGAGGTCTCTTGTGGGTGATCGAATGGCTCTAGTGATCCAGACAGTTTCTGCAGTTCTCATAGCCTGCA
CTATGGGTCTGGTGATCGCTTGGCGTTTGGCCCTTGTCATGATAGCAGTGCAACCCCTTATCATTGTTTGCTTTTATGCT
CGCCGTGTCTTACTGAAGAGCATGTCCAAGAAATCAATACAGGCACAATCTGAAAGTAGCAAGCTAGCAGCTGAGGCTGT
CTCCAATCTCCGCACCATCACTGCTTTCTCATCTCAGGACCGTATCCTACGCCTCTTTGACCAAGCACAAGATGGGCCAC
GCAAGGAAAGCATCCGACAGTCATGGTTTGCAGGACTGGGCCTTGGCACCTCCATGAGCCTCATGACATGCACATGGGCC
CTAGATTTCTGGTATGGTGGCAAGCTCATGGCTGAGCGTCACATAACTGCAAAGGCACTCTTCCAGACCTTCATGATACT
AGTAAGCACAGGGCGTGTGATTGCAGATGCAGGTAGCATGACAACAGACCTTGCTAAGGGTGCTGATGCAGTAGCTTCAG
TATTCGCTGTTCTTGACAGGGAAACCGAAATTGACCCTGATAACCCTGAGGGGTACAAACCAGAGAAGCTAAAAGGTGAG
GTTGACATCAAAGGAGTTGACTTTGCATACCCATCAAGGCCAGATGTGATTATATTCAAAGGTTTCTCCTTGAGCATCCA
ACCAGGCAAGTCAACAGCCCTTGTTGGGCAAAGTGGTTCTGGTAAGTCGACTATCATAGGTCTTATAGAGAGGTTCTACG
ACCCACTTAGGGGGGTAGTGAAGATCGATGGCAAAGACATCAAAACATACAATCTCAGAGCCCTGCGTCGACATATTGGA
TTAGTCAGCCAAGAACCAACACTATTTGCAGGTACAATAAGAGAAAATATTGTGTATGGTACAGAAACAGCAACCGAAGC
AGAAATTGAGAATGCTGCAAGGTCTGCGAATGCACATGACTTCATTAGCAACCTCAAGGATGGATATGACACATGGTGTG
GTGAGAGGGGTGTGCAGCTCTCAGGAGGCCAAAAACAACGCATTGCAATTGCCCGTGCCATCCTGAAGAACCCTGCAATC
CTGCTACTGGATGAAGCTACAAGTGCACTGGACAGCCAGTCAGAGAAGGTGGTACAAGAGGCATTGGACCGAGTGATGGT
TGGCAGGACAAGCATTGTGGTGGCACACAGGCTCAGCACAATCCAGAACTGTGACCAGATCACTGTGCTTGAAAAAGGAA
TTGTTGTGGAGAAGGGCACACATGCATCCCTTATGGCTAAGGGTCCCTCTGGAACATACTTTGGATTGGTCAGTTTGCAA
CAAGGAGGCAACCAGCACTGA
>ZmABCB18
ATGGGGAAGAATATGCGCATCAAGACGGCGCCCAAGGCGAACCGTGTCCCCCTCCTCGGCGACGGGGAGACGTCAAGGGC
GCTCTCGGACCTGGAAGAGGGCAGCGACGTCCAGCCAGCGAACGTCGGCTTCTGTCGGGTCATCAAACTTGCGAAACATG
ACGCCGGAAAGCTGGTCCTCGCCACAGCGGCTCTGCTCGTCGCCTCCCTCAGTAACCTTCTCGTTCCCAAATATGGTGGC
AAGATAATTGACATTGTGTCAAGAGATGTTCGGCGCCCAGAAGATAAGGCGCAAGCCCTGGAGGATGTGAAGGGCACAAT
TTTGTACATTGTGACAATCGTCTTAGTCGGTTCAGTTTGCACGGCTCTTCGGGCATGGTTATTCAATTCTGCTAGTGAGA
GAGTAGTCGCTCGACTAAGGAAAGACTTGTTCAGCCATCTCATAAACCAGGAAATAGCGTTTTTTGATGTGACTAGAACA
GGAGAGCTCTTAAGCAGGCTTTCTGAAGATACACAAATAATAAAGAATGCTGCTACAACCAACCTATCAGAGGCACTGCG
CAATGTTACTACTACAGCTATTGGTCTTGGTTTCATGTTTTCAACTTCATGGAAGTTAACATTGCTGGCACTTGTAATTG
TCCCGGTTATATCAGTTGCTGTGCGTAGATTTGGACGTTTTCTTCGTGAGCTTTCACATCAAACACAAGCTGCTGCTGCT
GTAGCTTCATCCATAGCTGAGGAATCTTTTGGTGCCATCCGCACAGTAAGATCCTTTGCTCAGGAATATCATGAGATTTC
ACGCTATGGTGAAAAAGTAGAGGAGACACTTAAACTTGGTCTCAAACAAGCTAAAGTTGTTGGCTTGTTTTCTGGAGGGC
TTAACGCTGCATCAACCATGTCTGTGGTTATTGTTGTTATTTATGGCGCCAACTTAACCATCAATGGTTACATGACAACT
GGCTCTCTTACATCATTCATCTTATACAGCCTTACAGTTGGTTCGTCAGTATCTGCCTTGTCAGGACTATACACAACTGT
AATGAAAGCCTCTGGTGCAAGCCGTAGGGTTTTTCAACTTTTGGACCGTGTTTCGTCAATGACAAACTCTGGGGACAAAT
GTCCAATAAATGAAAAGGATGGGGAAGTTGAGCTTGATGATGTCTGGTTTGCATATCCTTCTCGCCCATCTCATATGATT
CTTAAGGGAATAACTCTGAAGCTAGCACCAGGTTCAAAGGTTGCACTTGTTGGGCCAAGTGGTGGTGGTAAAACCACAAT
AGCAAATTTGATTGAGCGGTTTTATGACCCTCTAAAGGGAAGGATCTTGCTTAATGGAGTACCGTTGGTAGAAATTTCAC
ATCAATATCTTCACAGCAAGGTAAGCATTGTCAGCCAGGAGCCTACGCTCTTCAACTGCACCATCGAAGAGAATATTGCT
TATGGACTAGAGGGCACAACGAACTTTGCTGACGTTGAGAGTGCAGCTAAAATGGCGAATGCACACAACTTCATATGCGG
CTTTCCCGACCAATATAAGACTGTCGTCGGCGAGCGGGGGATCAGGTTATCCGGCGGGCAGAAGCAGAGGATCGCCATTG
CGAGAGCTTTGCTTATGAACCCACGAGTGCTTCTCCTGGACGAAGCCACCAGTGCCCTGGATGCTGAAAGCGAATATCTT
GTACAGGATGCAATGGACTCCTTGATGAAAGGGAGGACTGTCCTTGTGATAGCCCACCGGCTCTCGACCGTCAAGAGCGC
CGACACCGTCGCCGTCATCTCCGACGGCCTAATCGTGGAGAGCGGCACGCACGACGAACTCCTGGACCGCGACGGCATAT
ACACGGCCTTGGTGAAGAGGCAGCTGCAGGGGCCGAAGTTTGAGGCCACCAGCAGCATCAGCGAGGCCTCCGAAATTGAA
GCGGAACCCAGCAGTAATGGGCAATAG
>ZmABCB19
ATGGACACCGGACGACGGCGCGCAAAGAAGGACGACGCTGCCGCGGCGCTGGTGGCGCTGGGGTCTTCGGTGTTCGTGCA
CGCGGACACCGTCGACGTGGCCCTGATGGTGCTCGGTCTGGTCGGCGCGATAGGCGACGGCATGGCCACGCCGCTGCGGC
TGCTCGTCGCCAGCCGCATCGCCAACGACCTCGGCAGCGGCCCCGACCACCTCCACCACTTCACCTCCAGGATCAACGCG
AACGTGATCAGGATCATCCTCATAGCGTGCGCCTCCTGGGTAATGGCGTTCCTAGAGGGCTACTGCTGGGCACGGACGGC
GGAGCGGCAGGCGTCGCGGATGCGGGCGCGGTACCTGCAGGCGGTGCTGCGTCAGGACGTGGAGTTCTTCGACCTGAAGC
CGGGCTCCACGTCCGAGGTGGTCACCAGCGTGTCCAACGACAGCCTGGTGGTGCAGGACGCTCTGAGCGAGAAGGTGCCC
AACTTCGCCATGTACGTCACCACGTTCGCCGGCAGCTACGCCGTGGGCTTCGCGCTGCTGTGGCGCCTCACGCTGGTGAC
GCTGCCGTCCGCGCTGCTCCTCATCATCCCGGGCGTCTCGTACGGCCGCGTCCTCACGGGCCTCGCGCGGAGGATCAGGG
AGCGGTACGCGCTCCCGGGCGCCGTCGCGCAGCAGGCCGTCTCCTCGGTGCGCACGGTCTACTCCTTCGGCGCCGAGAGG
GCCACCATGGCGCGCTTCTCATCCGCGCTCGAGGAGTCGGCGCGCCTCGGCCTCAGGCAGGGACTCGCTAAGGGCGTCGC
GCTCGGCACCAACGGCATCGCCTTCGCCATCTACGCCTTCAACATCTGGTACGGCGGACGCCTCGTCATGTACCACGGCT
ACCCGGGCGGCACCGTCTTCGTCGTCTCCTCCCTTATCGTCATCGGCGGCGTGTCGCTGGGGTCTGCACTGTCCAACGTC
AAGTACTTCTCGGAGGCGACCGCGGCAGCGGATAGGATCCTCGAAATGATACGGCGGGTGCCCAAGATTGACTCCGAAAG
TGCCGCCGGTGAGGAGCTGCCCAACGTCGCCGGCGAGGTGGAGTTCAGAAACGTCGACTTCTGCTACCCGTCGCGGCCAG
AGAGCCCCGTCTTGGTCGACTTCAGCCTGCGGGTGCCGGCTGGGCACACGGTGGCGCTCGTCGGGCCCAGTGGGTCTGGA
AAGTCCACGGCGATCACGCTGCTAGAGCGGTTCTACGACCCCTCCGCCGGGGAGGTGGCGCTAGACGGCGTGGACATCCG
CCGGCTCCGGCTCAAGTGGCTGCGCGCGCAGATGGGGCTCGTCAGCCAGGAGCCCGCCCTGTTCGCGATGTCGCTGCGGG
AGAACATACTGTTCGGCGAGGAGGATGCGACAGAGGAGGAGGTGGTCGCGGCAGCAATGGCGGCCAACGCCCACAGCTTC
ATATCGCAGCTGCCGCAGGGCTACGACACGCTGTCATGTGCGAAACGAAAACAAAAACAGGTTGGTGAGCGTGGTGCACA
AATGTCTGGAGGGCAGAAGCAGAGGATCGCCATTGCCAGAGCGATCCTGAGGTCACCCAAGATCTTGCTCCTTGACGAAG
CAACGAGCGCGCTGGACACCGAGTCCGAGCGCGTCGTGCAGGAGGCGCTTGACGTGGCCTCCGTAGGCCGGACTACCATC
CTCGTCGCACACCGCCTCTCCACCGTCCGAAACGCCGACAGCATAGCTGTCATGCAGTCCGGCGCAGTCCAGGAGCTGGG
CTCCCACAGCGAGCTCATCGCCAAGAACGGCTTGTACTCATCGCTTGTCCATCTTCAGCAGAACAGGGATTCGAGCGAGG
ACACCGGCGAGGCCGCCGGAACTCGTCGTGCATCTCCTAGTGCAGGGCAATGCAGCAGCGATGATAGCAAGATGGCGCCT
TCAGCTAGCTGCAGATCAAGTTCAGCACGCTCCATCATCGGTGATGATGCAAGAGACGGCGAGAACACCGACGAGAAGCC
AAGGCCTCCCGTGCCATCCTTCGGAAGGCTGCTTCTCCTCAACGCACCGGAGTGGAAGCACGCACTGGTGGGGAGCTCGT
GCGCGGTCCTCTCAGGGGCCATCCAGCCTATTTTCGCGTACGGCATGGGGTGCACGTTCTCCATCTACTACTCCAGAGAC
CATGAGGAGATCAAGGACAAGACGGAGAAGTATGCCTTCGTCTTCCTCGCCCTCGTCGGGATCTCGTTCCTGCTCAACAT
TGGACAGCACTACAGCTTCGGTGCCATGGGGGAGTGCCTGACCAAGAGGATCAGGAAACAGATGCTTGCGAAAATCCTCA
CCTTCGAGATCGGATGGTTTGACCATGACGACAACTCGACTGGCAATATATGCTCACAGCTCGCTAAGGACGCCAACATC
GTAAGGTCACTGGTGGGCGACCGAATGGCTCTGCTGATCCAGACGGCTTCCATGGTGGTGATTGCTTTCACCGTGGGTCT
TGTCATCTCCTGGCGGCTGGCCCTTGTCATGATAGCGATGCAGCCGTTCATCATCGCTTGCTCCTATGCTCGCCGTGTCC
TGCTGAAGAACATGTCCACGAAGTCGATACAGGCGCAGTCCGAAACCAGCAAGCTAGCTGCCGACGCGGTCTCCAACCTC
CGCACCGTCACCGCCTTCTCGTCCCAGGGCCGCGTCCTACGCCTCTTCGGCCAGGCGCAGGACGGGCCGCACAGGGAGAG
CGTCCGGCAGTCGTGGTTCGCGGGTCTAGGGCTCAGCGCCTCCGTGAGCCTCACGATATTCTCCTGGGCCCTCAATTACT
GGTACAGCGGCAAGCTCATGGCCGAGCGGCTCATCACCGTGGAGGCGGTCTTCCAAGCCACCATGATCCTGGTCACCACA
GGGCGCGTGATAGCGGATGCGTGTAGCATGACGACGGACATCGCCAAAGGCGCTGAGGCCGTCTCGTCGGTGTTCGCAAT
CCTCGACCGCCAAACCAAGATCGACCCGGACAGCCCTGAGGGGTACAAGCCGGAGAAGCTCATTGGAGAGGTGGAAGCTG
TAGGGGTTGATTTCGCGTACCCATCCAGGCCAGACGTGATCATCTTCAGAGGATTCTCCTTGAGCATGGTGGCAGGCAAG
TCAACCGCTCTTGTCGGGCAGAGCGGCTCTGGCAAGTCGACCATCATCGCGCTTATAGAGCGGTTCTACGATCCACTCAA
GGGTGTGGTGAACATAGATGGCAGAGACATCAAAGCGTACAATCTCCAGGCCCTGCGTCGGCATATTGGACTCGTCAGCC
AAGAGCCGACACTGTTCGCGGGCACTATAAAGGAGAACATAATGCTGGAGGCGGAGGCGGCGAGTGAGGCGGAGGTGGAG
GAAGCCGCAAGGTCCGCCAACGCGCACGGCTTCATCAGCAACCTCAAGGACGGGTACGACACGTGGTGTGGAGACCGGGG
CGTCCAGCTGTCGGGAGGGCAGAAGCAGCGCGTCGCCATCGCCCGCGCCATCCTCAAGAACCCGGCCATCCTGCTGCTGG
ACGAAGCTACAAGTGCGCTGGACAGCCAGTCCGAGAAGGCGGTGCAGGAGGCGCTGGACAGGGTGATGGTTGGCCGGACC
AGCGTGGTCGTGGCGCACAGGCTCAGCACCATCCAGGGCTGCGATACGATAGCTGTGCTTGATAGGGGAGTGGTGGTGGA
GAAGGGCACGCATACGTCTCTAATGGCCAGCGGTCGCTCTGGAACCTACTTTGGCTTGGTCGCTTTGCAGCAGGGAGGCA
AGCAGCACTGA
>ZmABCB20
ATGGAGGAACCTCTGTTGGACCATGAATCTTCTTCCTTATCTGAAGCAACAGGTCGTAGATCACTTTTCTCAGATGCTGG
ATTGTTTAGTAATATCACCTTTTCTTGGATGGGTCCTTTACTTGATCTTGGCAAGAGGAAAACACTAGACCTTCATGATG
TGCCATTCTTGGATGACAGTGACAGTGTCCACGGAATCACCCCTAAGTTTAAATCAAAGATTGCCTCGATTTCTGCCACA
GGGCAATACACTGATGTTACAACAGTTAAGTTAGTCAAATCTCTTGTGCTCACAACATGGAAGCTAATCATTATCACTGC
AGTTTATGCCCTAATCCGTACCGTTACTTCATATGTTGGTCCCTATCTCATCGAGCACTTCGTTGACTACTTAAATCAAA
GCACACGATCCACTAAAAGAGGATACCTTTTGGTGTTGGCATTTGTTGCTGCACAGCTGATGGAAGGTCTCTCATCAAGG
CATTTGCTCTTTAGATCTCAACAATTAGGCTTGCGCGTGCATTCTGCTCTTATTGCAATTATTTACCAAAAGGGTCTTGC
CCTCTCCAGCCAATCCAAGCAAGGTAGTTCAAGCGGGGAGCTGATCAATGTTGTGAACATTGATGCTGAGCGAGTAGGAG
ATTTCAATTGGTCTCTGCATGAACTTTGGCTGCTCCCAGTGCAAATTAGTCTCGCAATGATTATCTTATACTCTACTCTT
GGCTTGGCATCATTCGCTGCCCTTGCTGCCTGTGTTTTGACAATGTTGGCTAACATACCTTTGGGGCGGATTGAGCAAAA
TTACCAGGAGAAAACTATGAATGCCAAGGATGCTAGAATGAGTGCTATGTCTGAGATATTACAGAACATGCATATTCTCA
AGCTTCATGGTTGGGAATTGGTTTTCTTGTCAAAGATTAAAGAGATAAGGAAGGTTGAGATGAACTGGGTAAAGAAATAT
GTCTACACCTCATCAATGCTTATATCTGTATTTTTTTGTGCCCCTGCATTTGTTGCTATGATCACTTTTGGAACTTGTAT
AATTATCGGCATCCCATTAGAAACAGGGAAAGTATTATCTGCTCTAGCAACATTTAGGCAGTTGCAAGGTCCGATTCACA
GTCTGCCAGACGCGATCTCATCAATCATTCAGACAAAAGTATCACTTGACAGGATATGTTCATTTCTCTGCCTTGAGGAA
TTAGCAAGTGATGCAGTAACTAAGCTTCCGAGTGGTAGCACCGATATATCCATTAAGGTGAGAAATGGTAGCTTCTCCTG
GCAAAAATTCTCTCAGGTGCCTACTCTCCAAGATCTGGACTTGTGTGTGCAACAAGGAACTAGAGTTGCTATCTGTGGAA
CTGTTGGATCGGGTAAGTCAAGCTTATTGTCTTGCATACTTGGTGAGATACCGAAGTTATCTGGAGAGGTTCAAACTTGT
GGTACAATTGCTTGTGTTAGCCAATCACCATGGATACAAAGTGGGACAATTGAAGAAAACATACGTTTTGGTACACAAAT
GAACAGGGAAAGGTACAAAAATGTCCTTGAGGCATGCTGTTTAAATAACGATTTGGATATATTACCTTTGGGTGACCAAA
CAATTATAGGAGAAAGAGGAATCAACTTAAGTGGTGGACAAAAACAGAGGATACAGATTGCCCGTGCTTTGTATCAAGAT
GCTGATATCTTCCTATTTGATGATCCATTTAGTGCAGTTGATGCTCGCACTGGACTGCACTTGTTCAAGGAGTGCTTGCT
AGAATTTTTAGCTTCAAAAACTGTTATATATGTTACCCATCATGTTGAATTTTTACCTTCAGCTGATCTTATCCTGGTCA
TGAGAGATGGAAAAATAACACAGTCAGGGGATTACACTGAAATTCTGAAATCTGGAGAAGATCTCTTGGAATTAGTTGCA
TCCCATAAAGATGCCTTATCAACTTTAGACATGCTGGAGCGCCCTATTGAAAATTTTGAGAGTACATATCATCCTGGTGG
CAATGAAAGTAACCTGTTTATAGCGGGGGATAAGAAAGACCAGAACGAGGAAGGAGATATTCAAAATGGTCAGCTAGTAC
AAGAAGAAGAGAGGGAGAAAGGCCGGGTTGGATTTATTGTCTACTGGAAGTATATTATGATGGCATATAATGGAGCACTT
GTGCCACTTATTTTGCTAGCTCAGATAATTTTCCAAGTTCTTCAAATTGGATGCAATTTCTGGATGGCTTGGGCAGCACC
AATATCTGAAAATGTGAATCCTCCAATCAGTAGTTTGCAGATGGTAAATGTGTACTTTGCATTAGCAATTGTTAGCTCAT
TGTGCATATTCATTCGATCACATCTTCTTGTCATGACCGGATGTAAGACTGCTAATATTCTATTTGAGAACATGCACAAC
TGCATTTTCCGAGCACCAATGTCTTTCTTTGACTCCACACCTAGTGGGCGAATCTTGAACAGAGCTTCCACAGATCAAAG
CACAGTGGATACAAGAATTTTTGACCTGATGGGCTATCTTCTATTTCCTGCTATTGAGATTCTAGGAACAGTTATTCTGA
TGTCACATGTTGCATGGCAAGTCTTCATAGTTTTTGTCCCCATTATTACTGCATCGCTGTGGTATCAGCAATACTACATA
GATGCAGCTAGAGAGTTGCAAAGGTTGGTTGGAGTTTGCAGATCCCCCGTGCTTCAACATTTTTCTGAATCAATGGCTGG
CTCAAATATAATTAGATGCTTTCAAAAGGAAAGACAATTTATCCGTTATATTGGATATTTGGTGGATAATTTATCTCGAC
CAAGTTTGTATAATGCAGCCGCAATGGAATGGTTGTGCTTTCGCTTGGATATGCTTTCATCCTTTGTTTTTTCCTTCACA
TTGATACTTCTGGTCTCTTCACCATCTGCTTTAATTGACCCAAAGACTGCTGGTCTTGCGGTCACTTATGGACTAAGCCT
CAATATGCTACAAGGGTGGGCTATTGCTGTCCTCTGCAGTTTAGAAAATAGAATGATATCAGTGGAAAGAATGTTGCAGT
ATACGACTATTCCTTCAGAACCACCACTTACAATATCAGAACGCCAACCAAATAGACAGTGGCCAACAAAGGGCGAAATT
GAGTTTCTTAACCTCCATGTTCGATATGCACCGCAGCTGCCTTTTGTTTTAAAAGGCCTGACGTGCACCTTACTCGGAGG
AAAGAAGACAGGTATTGTTGGTAGAACAGGTGGTGGCAAATCAACCTTGATTCAGGCACTATTTCGCATTGTGGACCCAT
GTATTGGCCAAGTGTTTATAGATGGCACTGACATCTGCACCATTGGACTACATGACCTCCGGACAAGATTGAGCATCATT
CCACAAGATCCTGTTATGTTTGAGGGGACCTTGCGAACCAATATTGACCCCCTTGGGGAGTACAGTGACGAGAAAATCTG
GGAGGCATTGGATTCATGTCATCTTGGGGATGAAGTTAGAAAGAACGAGCTTAAGCTTGACTCTACAGTGACAGAAAAGG
GCAAAAACTGGAGCACAGGTCAGCGTCAACTTGTGTGTCTGGGAAGGGTGATTCTGAAACGGAGGAAGATCTTGGTTTTG
GATGAGGCAACTTCATCCGTGGATCCAATTACAGACAGCTTGATTCAAAAAACCTTAAAACAACAATTTCTCAAATGCAC
AATGATTACAATAGCTCACCGTATCACATCAGTTCTTGATAGCGACAAAGTCTTGCTTCTGGATAATGGTGAAATTGCAG
AGCATGACGCCCCAGCAAAACTGCTAGAGGACAGTTCATCCCTATTCTCCAAACTTGTATCTGAGTATACCATGGGATCT
GATAAGTGGCGAATGCAAGAAAGCAGCTAA
>ZmABCB21
ATGGCCCTCGCGTCGCAGCCGCCTTGGTGGCTCACCACGGAGGCTTGCGACCTCCCATCCGCGCCCGCCGCGGGGCTCGG
GGAATGGGTCGCCTTCCTCTTCCTCTCCACGTGCTCGCAGCAGATGCTCCTCTCCGCCGCGTCCGCCGTCTTCCTCGTCG
CGCTGCTCTGCCTCGGCGCCGCCAAGCTCATCTCCACACGGCGACGACGCCATGGCGGCGGCGCCCTCAACGGCGACAAG
CAGCCGCTGCTGGACAGGGCCGGGGGGCGGGCCGGGGTTCGGGTCGGCGCCGGGTTCGTCGTCGCGCTGGCGGCGTCCGG
TGTCCTCGCCGCGTTCTACGCCTCGCTGCTCGTCCTTTCCCTGGTCAACAGAGGCGGCGGAGAGGGCGAGGCCCTGGAGG
CGGTGTTCCTGGCGCTGCAGTGCGCGGCGCACCTGGCCGCCGCGGCCGTCGTCGCGCACGAGAAGCGGTTCCGCGCGGCG
GCGCACCCGCTGGCCCTGCGCCTGTACTGGCTGGCGGCGCCCGCGCTGACGGCGCTCCTCGCCGGCACCTCCGTCGCGCG
CCTCGTGGTGGCCGCCGCTAGGCTCCCGGACGACGCGCTCGCGATCGCGGCGCTGGTCCTGTCCCTTCCCCTCCCGGTCC
TCTCCATCCTCGGGTCGACGGGCATATCCGTGGCGGTGGTCAACGACGCCACCGGGGCGGCGGAGGAGGAGACGGCAAGC
AACAAGGCGACGGAGAAAAACGTGACCCCCTACGCGACGGCGTCGTGGGCTTCGCGCGCGACGTGGGCTTGGATGAACCC
GCTGGTGCAGCGCGGGCACCGCGCGGCGCTGGAGCTGTCGGACGTGCCGACGCTGGCACCGTCCCACCGCCCAGAGCGCA
TGCACGAGCTCTTCACCCTGCACTGGCCGTCGGCGTGGGCGTCCAAGGACAACAACCCGGTCCGGCACACGCTGTTCCGG
ACCTTCTGGGCGCAGTTCCTGCTGAACGCGTTGCTGGCGCTGCTCCGGCTGACCGTCATGTACGTCGGCCCGACGCTCAT
CCAGAGCTTCGTGGACTTCACGTCCGCCGGCGGGCAGCGGCCGTTCGGGGAGGGCGCGCGGCTGGTGGCGACGCTGCTGG
CGGCCAAGTGCGCGGAGGCGCTGTGCAGCCACCAGTACAACTTCCACTGCCAGAAGCTGGGGATGCAGATCCGGGGCGCC
CTCATCGTGGCGCTGTACCGCAAGGGCCTCCGGCTCTCGTGCTCAGCGCGCCAGAAGCACGGGCTCGGCATGATCGTCAA
CTACATGGCCGTCGACGCGCAGCAGCTCTCCGACATGATGCTGCAGATCCACTACCTCTGGCTCATGCCGCTCCAGGTTG
GCGTTGCTCTGGGCCTGCTGTACACGTACCTTGGCCCCCCGGTGACGTCGGCTCTGATCGGCGTTGCCGGCGTGATGGTG
TTCGTGCTCCTGGGCACCCGGCGCAACAACCGGTACCAGTTCTCGCTGATGAAGGAGCGCGACCAGCGGATGAAGGCGAC
GAACGAGATGCTCAACTACATGCGCGTCATCAAGTTCCAGGCGTGGGAGGAGCACTTCAACGCGCGCATCGGCCGCTTCC
GCCGCCTCGAGTTCGGCTGGCTCTCCCGCTTCATGTACTCCATCTCCGGCAACATCATCGCGCTCTGGAGCGCCCCCGTC
GTCGTCTCCGCGCTCGTCTTCGCCACCTGCGTGCTCGCCGGGGTGCGCCTCGACGCCGGCCTCGTCTTCACCGCCACGTC
CTTCTTCAAGATCCTACAGGAGCCCATGCGGAACTTCCCGCAGGCGATGATCCAGGCGTCGCAGGCGATGATCTCGCTGC
AGCGCCTCGACTCGTACATGACTAGCGCGGAGCTTGACGAGGGCTCCGTGGAGAGGGACCCCGCCGCGGCGTCGGGCGGC
ATGGCCGTGCAGGTCAAGGACGGCGTGTTCGCGTGGGACGACGAGGTGGACGCCGGCCAGGAGGTGCTGCGCGGGATCGA
CCTGGACATCCGTACGGGTGCGCTGGCGGCAGTGGTGGGCATGGTTGGCTCCGGCAAGTCGTCGCTGCTGGGCTGCATCC
TCGGCGAGATGCGCAAGTTCTCCGGCAAGGTAAAGGTTTGCGGCAGCACGGCATACGTGGCGCAGACGGCATGGATCCAG
AACGGCACCATTGAGGAAAACATCCTGTTCGGGAAGCCCATGCACCGGGAGAGGTACAAGGAGGTGATCAGGGTGTGCTG
CCTGGAGAAGGACCTGGAGATGATGGAATTCGGGGACCAAACGGAGATCGGGGAGCGCGGCATCAACCTTAGTGGCGGGC
AGAAGCAGCGCATCCAGCTCGCCCGCGCCGTCTACCAGGACTTCAACATCTACCTCCTCGACGATGTATTCAGCGCGGTC
GATGCGCATACGGGCACTGAGATCTTCAAGGAATGTGTTAGAGGTGCACTCAAGAACAAGACCATAGTACTCGTGACACA
TCAAGTTGATTTCTTGCACAATGCTGATATCATATATGTGATGAAGGACGGAATGATCGTGCAATCCGGCAAGTACGATG
AGCTCCTCCAGGCAGGCACCGACTTCGCGGCACTGGTCGCAGCGCACGACAGCTCAATGGAGCTCGTGGAGAGCGCGGCG
CCGGCGAGCGAGCGCGAGCTGCCCCTCTCCCGGCAGCCGTCAAGCAAGAACGCGGCGTCCAACGGCGACTCGTCCTCGTC
CTCCATCGTGGCGCCCAAGGCCGAGAAGGCGTCGGCGCGGCTGATCAAGGACGAAGAGCGCGCGAGCGGGCACGTCAGCT
TCACCGTGTACAAGCAGTACATGACGGAGGCCTGGGGGTGGTGGGGGCCGCTTGTGGTGGTGGCTGTCTCCGTGGTGTGG
CAGTGCTCTCTCATGGCCAGCGACTACTGGCTTGCCGACCAGACCTCCGACGGGAACGAAACCTCGTTCCAGCCGTCGCT
GTTCATCAACGTGTACGCCATCATCGCTGCCGTCTCGGTGGTGCTCGTCGCGGCTCGCTCTTTCATTGTGGCGTTCATTG
GCCTCCAGACGGCGGACCGGTTCTTCAAGCAGATCCTCAACAGCATCCTGCACGCGCCCATGTCCTTCTTCGACACCACG
CCGTCCGGCAGGATCCTCAGCAGGGCGTCGTCAGATCAGACGAACGTCGATCTCTTCCTGCCGTTCTTCGTCTGGATGAG
CGTATCCATGTACATCACCGTGATCAGTGTGCTGATCGTCACGTGTCAGGTGGCGTGGCCGTCCGTCATTGCCATAATCC
CTCTGGTGATACTGAACATCTGGTACCGGGGCTATTACTTGTCGACATCGAGGGAGCTGACTCGCCTCGAGTCGATTACC
AAGGCTCCAGTGATCCACCACTTCTCCGAGACGGTTCAAGGTGTCATGACCATCAGGTGCTTCAGGAAGGAGGAAAACTT
CTTGCAGGAGAACCTGAACCGGGTGAACTCAAGCCTGAGGATGGACTTCCACAACAATGGTGCCAACGAGTGGCTCGGTT
TCCGGCTCGAGCTGATTGGAAGCTTTGTTCTCTGCTTCACAGCCGTGCTCATGGTCACATTGCCGAGCAACTTCGTGAAG
CCAGAGTATGTTGGTCTGTCACTATCATATGGTCTATCTCTCAACCAGGTGTTGTTCTGGGCCATCTGGATCAGTTGCTT
CATTGAAAATAAAATGGTCTCAGTTGAGAGGATAAAACAATTCACAAATATTCCTTCAGAGGCCACATGGAGGATCAAGG
ACTGCCTACCAGATTCTAATTGGCCAACAAAAGGCGACATCAATGTCATTGATCTTAAGTTTAGGTATAGGCACAACACT
CCTCTAGTGTTGAAGGGCATCACAATAAGCATACATGGAGGAGAGAAGATTGGAGTTGTCGGCAGAACTGGTAGTGGGAA
ATCAACACTGATCCAGGCACTGTTCAGAATAGTGGAGCCTTCTGAGGGGAGAATAATCATCGACGGTGTTGACATCTGCA
CTTTAGGACTCCATGACCTTAGGTCACGGTTTGGTATCATACCTCAGGAACCTGTTCTCTTTGAAGGGACCATTAGGAGC
AACATTGATCCGCTTGAGCAGTATTCCGATGATGAAATCTGGCAGGCATTGGGCCGCTGTCAGTTGAAAGAAGCCGTAGC
TTCAAAACCCGAAAAGCTTGATGCTTCAGTCGTCGACAATGGTGAGAACTGGAGTGTTGGACAACGTCAACTGCTATGCC
TGGGCCGGGTGATGCTAAAGCACAGCAGAATACTGTTCATGGACGAGGCCACTGCTTCCGTTGATTCCCAGACCGATGCT
GTGATTCAGAAGATCATCCGGGAAGACTTTGCAGCTTGTACCATTATCAGCATTGCGCACAGAATACCTACGGTGATGGA
CTGCGACAGGGTCCTGGTTATAGATGCAGGACTAGCAAAGGAGTTTGACCGGCCTGCAAATCTGATCGAGAGGCCATCTC
TGTTTGGAGCATTGGTTCAAGAGTACGCGAACCGTTCGTCCGACGTTTAG
>ZmABCB22
ATGGCCTCACCAGCACCAGAAGCCCTGGAGGAGGAAGAGAAGGGAGTGGTGGGTCTGCACCGGCTGTTCCGGTTCGCGGA
CGGCGTGGACGCGGCGCTCATGGCCGTGGGGGCCGCGGGGGCTGTCGCCAGCGGCGTGGCGCAGCCGCTCATGACGCTCG
TCTTCGGCGAGGTCGTCGACGCCTTCGGCTCTGCGTCCCGCCATGACGTACTGCACCGCGTCTCCGGGGTGTGCCTGAAG
TTCTTCTATTTGGCCATTGGGTCATGGTTTGTTTGCTTCCTACAGGTTGCATGTTGGATGATCACTGGAGAAAGACAAGC
AGCTCGCATACGAGGTCTCTATCTTAAAGCTCTATTGAGACAAGACATTGCATTTTTTGACAAGGAAATGACCACTGGAC
AATTGGTTGAGAGTATGTCCGGAGATACAATACTTATCCAGGATGCAATTGGCGAAAAGGTTGGGAAGTTTATACAGCTT
ACTGCCACATTTGTTGGAGGGTTTGCGGTTGCTTTCTCTAAAGGATGGCTTTTAGCTGCTGTTATGATGTCAAGCGTCCC
TCCTATAGTAGTTGCTGGAGCAGCTATTTCATGGACTGTATCGAAACTGGCGAGCCAGGGTCAAGCTAAGTACAATGAAG
CAGGCATTGTTGTGGAACAGACAATTGGAGCCATCAGAACAGTTGCTTCCTTCAATGGTGAGAATCGGGCCATTGCGCTG
TACAATAAATATATCAGGAATGCATATGTAGCTGCTGTCCAAGAAGGAACGGTTACTGGCCTGGGCTTCGGTTTTGTTAT
GCTTATTCTGTTCTGTGCCTATGGTCTAACAGCATGGTATGGGGCAAAACTGATTATTGATAAAGGATATGAAGGAGGTC
AGGTTGTAAGTGTCTGGATGGCATTCATGGCAGGTGCAATGTCATTAGGTGAGGCAACACCATGCGTGACTGCTTTTGCT
TCTGGCCGGGCTGCTGGGTATAGAATGATGCAGATAATCCAAAGGAAGCCACAAATTGATCCTAATGGAACAGATGGGAT
CGTGCTAGCAAACATGAAGGGTGATATAGAGCTAAGGGATGTGTACTTTTCGTACCCATCTAGACGTGATCAATTGGTAT
TTGATGGCTTCTCGCTGCATGTAATAAGTGGGAAAACAATGGCTATAGTGGGAGAGAGTGGCAGTGGAAAGTCCACAGTG
ATTAATCTTGTGGAGAGATTCTATGACCCTCAGGCTGGTGAAGTTTCAATAGATGGTGTTAACATAAAAAGCCTGAGGCT
TGGATGGCTAAGGGAAACTATTGGTCTTGTTAGTCAAGAACCACTGTTGTTTGCCACTAGTATTCGGGAGAACATTGCCT
ATGGGAAAGAAGATGCAACAGCTGAGGAGATAATGGCTGCAACAAAGCTTGCTAATGCAGCAAATTTCATCGATAAGTTA
CCATATGGCCTAGACACAATGGTCGGTGAGCATGGAGCACAATTGTCAGGAGGGCAAAAACAAAGAATTGCAATCACAAG
GGCAATACTGAAAAACCCCAAGATCTTGCTGCTTGATGAAGCAACAAGTGCACTTGATGTGGAGTCTGAGAGAGTGGTTC
AGGAGGCCCTTAACAGAATTATGGAAGGCAAGACCACGATCATAGTTGCCCATCGGTTGAGCACTATAAAAGATGCCGAC
ACTATATCAGTCGTACATCGTGGAAAAGTAGTTGAACTAGGCACACACACTGAACTACTTCAGGACCCCAATGGTGCGTA
TTCCCAGCTTATCCAGCTGCAGGATAGAACTGGAGAACCAGATACGTCTGACATAGATTATCAAAGGTCTACTTCAGCTG
TCAGAAATGTCGAGTCCTTGAGCAAATCTATGCATACTCCATCTCTCAAGAGGTCAATAATTGGTGGCGCTTCATTTGGG
AGTACCAGTGCGCACTTGGTCGCAATTGCCAACACGATTGTCCCGGAGAACACAGATACTGAACCGCTGCCTAAAGAATC
GGATGAAGGTGAAGAATGCAGGAAGGTTGCCCTCTGTCGTCTTATTTCTCTGAACAAACCTGAGATGCCAGTCCTTCTGT
TAGGTACAGTGGTTGCAGCCATATCAGGTGTTTTCTTTCCAATGCTAGGTTTATTGATCTCCAGTTCCATCAATTCATTT
TACGAGCCTCCTCATCAACTCAAGAAAGATTCACGGTTCTGGACATTGATGTACGTAGCATTAGGAGTTGGTTCGTTTAT
TTTCCTGCCGGTGGAACATTTCCTTTTTGGAGTAGCTGGTGGAAAATTGGTTGAACGCGTTCGCTCGTTATGTTTTCAAA
GGATTGTTTGCCAAGAAATCAGCTGGTTTGACAGGCCCTCAAATGCTAGCGGAAATGTTGGTGCAAGGCTGTCTGTTGAT
GCTTCAAATATACGACGCCTTGTAGGCGATTCATTGGCATTGATGGTTCGAAGCACGGTTACAGTTATTGCTGGATTTGT
CATCGCGATGGCTGCAAATTGGAGGCTTGCCCTTGTTGCCACGGTAGTGCTTCCTTTGGGGGGTCTCCAGGGATTCCTCC
AAGTAAAGTTCTTGGAGGGATTCAGTGCAGATGCCAAGGCAATGTATGAAGAAGCAACCCAAGTGGCAAACGACGCTGTC
AGTGGTATTCGAACAATTGCTTCTTTCTGCGCGGAGCCTAAGGTAATGAAGACCTACTATGGAAAATGCAAAGCTCCAGT
GCGGCAGGGGATCCGTCAAGGCGTTGTCAGTGGCTTGGGATTTGGCTTGTCATTCTTCGTGCTTTACTCCACATATGCCC
TCTGCTTCTACGTTGGAGCAAATTTTATGCTTGATGGCAAGGCCACGTTCACCGATGTGTTCAGAGTGTTCTTTGCTCTG
CTCATGGCGACCATAGGCGTTTCACAGACAAGCGCGTTAGGTCCAAACTCTGCCAAGGCCAAAGCATCAGCATCAACAAT
ATTTGCACTCATTGACAGTAAATCGAATATCGATCCTAGTAGCGATGAGGGCATGGTCTTGGCTGACGTCACTGGCGAAC
TCGAGCTCCGCCACATCTGTTTCTCATACCCATCCCGCCCTGGTACGCAGATATTCAGAGATCTCAACTTAAGAATACCA
TCCGGGAAGACGGTTGTGCTTGTCGGGGAGAGCGGCTGCGGCAAATCCACCGTCATCGCTCTCCTGGAGAGGTTTTACGA
CCCTGATTCCGGCACGATCACATTGGACGGCGTGGACATCAAAGACCTCAAGACGGGTTGGCTGCGGCGGCAGATGGGGC
TGGTGAGCCAAGAGCCGGTCCTGTTCAACGACACCATCCGCGCAAACATAGCCTACGGGAGAGAAGGCGAGGCGACGGAA
GAAGAGATCGTCGCCGCCGCGGAGGCCGCCAACGCGCACGAGTTCGTTTCGGCGCTGCCGCAGGGCTACGGCACCTTGGC
TGGCGAGAGGGGCGCCCAGCTGTCCGGCGGGCAGAAGCAGCGGGTGGCCATCGCGAGGGCCGTGCTGAGGGACCCCAAGA
TCCTGCTACTCGACGAGGCGACGAGCGCGCTGGACGCCGAGTCGGAGCGCGCCGTCCAGGAGGCGCTGGACCGGGCAGCG
GTCGGCAGGACCACGGTCGTGGTGGCGCACCGGCTGTCCACGATCAGGGGCGCCGACGTGATCGCCGTGCTCGGGAACGG
CGAGGTCGTCGCCCAGGGCACGCACGAGCAGCTCATGGCGGCCAGGGCCGGCGTGTACGCGTCGCTGGTGGAGCTCCGCA
TGACTTCCGAGCGCGCCGGAGCTTCCTCCTCGTCAGCCCCCGATGTCTGA
>ZmABCB23
ATGTATGAGGAAGCAAGTCAAGTCGCAACTGAAGCAGTTGGTAGCATCAGAACGGTAGCATCTTTTTGTGCCGAGAAGAG
AGTGATGGACAAATACGATCAGAAATGCCAAGCTTCTAGGGACCAGGGAATTCGAACTGGAATAGTTGGAGGCCTTGGTT
TTGGTTTCTCATATCTGATGCTGTACTCCAGTTCTGCTCTTTGCTACTACGTTGGTGCAAAGTTTGTTAGTCAGGGCAAA
AGCACTTTTGGTGATGTCTTCAAGGCTTATTTTGCTTTAGTTATGGCCATGATTGGAGTGTCACAAACAAATGCTATGGC
TTCTGACTCAGCCAAGGCAAATGATTCTGCTATTTCCATATTCTCAATATTAGATAGAAAATCCTTGATTGATTCCAGCA
GTGAAGAAGGTTCCACCTTGGAGAATGTCAAGGGTGACATTGATTTTAAGCATGTCGGCTTCAAATACCCATCCCGTCCT
GATGTTCAAATTTTCACTGACTTCACCTTAACCATTCCCTCTGGAAAGACAGTTGCACTCGTTGGTCAAAGTGGTTGTGG
GAAGTCCACAGTCATATCTTTGTTAGAGCGCTTCTATGAACCTGACAATGGTTCGATTTTATTAGATAGAGTGGAAATTA
GTAGCCTAAAGGTCAGCTGGTTGAGGGACCAGATGGGATTGGTAAGCCAAGAACCAGTACTTTTCAGTGGAACAATCCGT
GACAATATAGCTTACGGGAAGCATGAAGAGGTAACAGAAGAAGATATTGTAACAGCTGCTAGAGCAGCCAATGCCCATGA
ATTCATCTCAAGCATGCCACAAGGGTACAATACAACTGTTGGAGAGAGAGGAACACAACTGTCAGGTGGCCAAAAACAGC
GAATAGCTATCGCGAGGGCAATCTTGAAGGACCCAAGGATACTTCTTCTGGACGAGGCAACAAGCGCATTAGATGCTGAA
TCAGAGCGCATTGTGCAGGATGCACTAAATGGTGCTATGGTTGGCAGGACCACTGTCATTGTGGCACACCGCCTCTCAAC
AATCCAAGGAGCTGATATGATTGCAGTCCTAAAGGACGGCACAATTGTGGAAAAAGGAAGCCATGAGATGCTGATGGGAA
TTGCAGGTGGAGCCTATGCTTCACTTGTGGAACTTCGCACCATGTAA
>ZmABCB24
ATGGCAGAAGAAAGCGTCGTAAAAGCTTCCGCTGGCGATGCAGTGAAGGGTGGGAAAGTGGAGGAGAGTGGCGAGAAGAT
GGTGACAATGGCTAAGGTTCCGTTCCACAGCATGTTTAAGTGTGCCGACAGAACGGACGTTCTGCTGATGCTGGCCGGCA
TGGTTGGGGCGCTGGGCAACGGCATGTCGATGGTGGTCATGACGATCATCTTCGGGCAGATGGTCGATGCCTTTGGGGGC
GCCACCCCGGACACCATTGTTCCCCGAGTCAGCAAGTGGATAAATGGTTGTCAGTCTCCAGAAGATGACTTGCTAAAAGC
TGAAAAGGATAATTCTCTCCCGACCAATAAGTTCTCCAGCATATCTGCCGACATGACCCTAATCCAGGGTGCTATTGGTG
AAAAGGTCGGCAAGTTTGTACAGCTTATTACAACTTTCTTCGGTGGGTTTGTGCTGGCGTTCATCAAAGGGTGGCTTCTA
ACTCTTGTTATGCTTTCTACTATACCTCCATTTGTTGTTGCTGCTGGGATTGTCGCAAAGATGATATCCAAAATATCTAG
CGAGGGTCTGGCGTCATACAGTGATGCAGGTGATACTGTTGAACAAACAATTGGCTCCATAAGGACGGTGGCTTCCTTCA
ACGGTGAAAAGAAAGCCATTGCCCTGTACAACAATTTCATAAAGAAGGCATACAATGGCGCAGTCAAGGAAGGGATCGTC
CAAGGCTTTGGAATGGGTTTACTTTCATTTATATATTTTTCCGCCTTTGGACTGATTATATGGTATGGCAGCAAGTTAAG
CCTCACTAAAGGATACAGCGGAGCAGATATCCTAAATGTAATGTTTGCAATCATGATAGGTGCAAGAAATTTAGGTGATG
CAACCCCCTGCATAGCTTCCTTTGAGGAAGGAAGAGTTGCAGCTTACAGATTGTTCAAAACAATCAAGAGGAGACCAGAA
ATTGACTATGGGGATAACACTGGCATTGTGTTAGAAGACATCAAGGGTGAAGTAGAATTGAAGGATGTGTTCTTCAGCTA
CCCAAGCAGACCAGATCAACTCATATTTGATAGATTTTCAGTGCATGTATCAAGTGGCACAACAATGGCTATAGTTGGGG
AGAGTGGGAGTGGGAAGTCAACTGTGATCAATCTGGTTGAGAGATTTTATGATCCACAGGCTGGAGAAGTTTTAATTGAT
GGGATGAACATCAAAGGTTTCAAGCTAGAATGGATAAGGGGCAAGATTGGCCTTGTTAATCAGGAACCAGTGCTCTTCAT
GACGTCCATCAGGGAGAATATTACCTACGGAAAAGAGGATGCAACCCTTGAAGAAATCAAGAAAGCAGCTGAGCTCGCAA
ATGCAGGATTCATTGAGAACTTGCCTAATGGTTATGATACAACAGTTGGACAACGGGGTGCTCAGCTTTCTGGGGGACAG
AAGCAGAGGATTGCGATCGCGAGGGCCATCCTTAAAGACCCCAAAATTCTTTTGCTTGATGAAGCAACTAGCGCATTGGA
TTTGGAGTCTGAAAGGATAGTCCAAGATGCACTAAATAGGATCATGTTGGGGAGAACCACACTTGTTGTGGCGCACCGTT
TGAGCACTGTAAGAAAAGCTCACTGCATCTCAGTTGTTTCTAAAGGAAAATTAGTAGAACAAGGACATCATGATGACTTA
GTAAAGGATCCTAATGGAGCATACTCTCAGCTTATACGGCTGCAAGAGAAACAACAAGAAAATGGCCGAACGTCAGATGC
AAGATTATCAGGATCAGCATCTAAAAGGAGTGTGTCACTCAGACGATCAATAAGTAGAAGTTCAGCAGGGAGCAGCCGTC
ATTCTTTAAACCTCCCATTAGGTGTTCCTGGGCCCACTGAACTACTGGAGTATAATTTTGGACAAGGTGACAGACAAATT
GAAAATACTGATAGCAAGGTACCAAATAAAGCACCAATGGGACGGCTAATTAACCTAAACAAACCAGAGGTTGCTGTGCT
TCTGTTTGGGTCTATTGTGGCAGCAATTGATGGAGCCATCTTTCCAACACTTGGTTTAGCAATGGCTAGTGCTTCCAAAA
TATTTTATGAATCACCAGACCAACAGCGCAAAGATTCTATCCTCTGGGCATTGCTGTGTGTTGGGCTCGGTGCAATTGCT
ATGATATCAAAGATAATAAATAGCTTTCTTTTTGCAATAGCTGGCGGGAAGCTTATAGAACGAATCCGCGCTTTGACATT
CCAAAGCATAGTGCACCAAGAAGTTGCTTGGTTTGACCATCCTGAAAATTCCAGGTAA
>ZmABCB25
ATGGACGCGACGGCTAGCAGAGCCGGCGGCGGCGACCTGAACGGCAAAGAAAATGAGGAGGACAAGAAGGGCGCAGCGCC
GGCCAAGAAGGTGTCGCTGCTCGGCATGTTCAGGTACGCCGACCGCCTGGACCTGCTGCTCATAGCGGTGGGCACGGTGG
GGGCCCTGACCAACGGCGTGGCGGACCCCCTCATGACCGTCCTCTTCGGCAACGCCATCGACTCCTTCGGCGACAGCACC
TCGCAGGACATCGTCCGCAGCGTGAGAAAGGTCGTTATGAATTTCGTATACTTGGGCATCGGAACGGCTGTTGTCTCATT
TCTTCAGGTGTCGTGTTGGACGACGGCAGGAGAACGGCAGTCGGCTCGTATCCGTTCTTTGTACCTTAACGCGGTCTTGA
GGCAAGACATTGCCTACTTCGACACAGAGTTGACAACAGGCCAAGCGGTTTCCAGGATGTCCAGCGATACCCTCGTGATT
CAGGATGCTCTTGGCGAGAAGGCGGGAAAGCTTATACAGCTCTCGTCGACCTTTTTCAGTGGTTTTATAATAGCGTTCAC
AAGAGGCTGGCTCCTCACCCTCGTCATGCTAACATCGCTACCGCTAATCGCAGTCGCCGGCATAGTTTCTTCTCACTTCC
TAACAAACATTTCTAGCAAGAAGCTGGCATCTTACGGAGATGCTGGGGACACCGTTGAACAGACCATCGGAGCTATAAGA
ACGGTAGTTTCCTTTAACGGAGAGAACAAGGCCATTGCAGCGTACAAGAGCTTGATAAAGAAGGCCTACAGGACTGACGT
TTTGGAAGGCCTGATCAACGGTTTCGGCATGGGATCTGTCTTCTGCATCCTGTTCTCTAGCTATGGCCTAGCGTTCTGGT
ACGGCGGGAAGCTAGTCGTTGACAAAGGATACACTGGTGGGAAGATCATCACGGTTCTGTTCGCTGTGTTGACTGGTGCA
ATGTCTTTAGGCGGCGCAACGCCCTCCGTGTCTTCAATCGCTCAGGGTCAATCTGCGGCGTACAGACTGTTCGAAACGAT
TGGGAGGAAGCCGGAGATAGATTCGGGTGACACCAGCGGTGTGGTTTTAGAAGACATCAAGGGTGACGTTGAGCTGAAAG
ACGTTCGCTTTCGCTACCCTGCGAGGCCGGAGCAGCTGATACTAGACGGGTTGACGTTGCGAGTAGGCAGTGGGACAACA
ATGGCCATGGTCGGAGAGAGTGGGAGTGGCAAGTCGACCGTCATCAGCCTTGTTGAGCGGTTCTACGATCCACATGGTGG
TGAGGTTCTGATAGATGGCGTCAACATCAAGAACCTAAGGCTTAGTTGGATCAGAGAGAAGATCAGCCTGGTCAGTCAGG
AACCACTGCTCTTCATGACCTCCATTAAAGACAACATAATGTATGGTAAGGGAGACGCGACAGTAGAAGAGGTCAGGAGG
GCAGCCGAGCTTGCAAACGCAGCGAACTTCATCGACAAGTTGCCGGATGGCTATGATACTATGGTTGGGCAGCGTGGCAC
GCAGCTCTCTGGAGGACAGAAGCAAAGGATCGCGATTGCAAGAGCCATCCTTAAAGACCCCAAGATACTCCTGCTCGACG
AAGCGACGAGCGCGTTGGACGTGGAGTCTGAGCGGGTAGTTCAGGAGGCGCTGAACAGGATAATGGTGGAAAGGACCACG
CTTGTCGTTGCCCATCGCCTGAGCACCGTAAGGAACGTTGACTGCATCACAGTACTCCGTCAAGGGAAAATAGTTGAACA
AGGCCCTCACGACGTATTGGTGAAGGATCCCAACGGGGCATACTCTCAGCTCATCAGGCTACAAGAAACGCGTGCTGACG
AAAGGCGCAAGACAGCAGACTCTGGGTCTGGGGTCCCAGATCACTCCAGATCAAAGAGCACCAGCCTGTCGCAGTCGCTC
GCCAGGCGGTCACTACTGAACAAAGACTCCTTCGGTAGCAGCAGCAGCAACAGATACTCCTTCAAGAACCCCCTAGGATT
AGCGGTCGATTTACACGAGGACAGGAGTACCATAGGCGGGGAGAAAACGGAGGAGCTCTCCGACGTTGTGGTGGTACCAA
AGAAAGCACCCATCGGACGGCTCTTGAAGCTCAGCGTGCCAGAAGCGCCGGTCCTTCTGCTAGGCTCCGTGGCAGCGTCG
GTGCATGGCGTCGTCTTCCCGCTGTTTGGTTTGCTCATGTCGGGCATCATAAAATCGTTTTTCGAGCCGCCGGATAAGCT
GCGAGAGGACAGCAGCTTCTGGGCGCTGATAGCCGTCGCTCTGGGCGTCACGTGCTTGGTCGTGGTCCCAGCGCAGTACT
TCCTGTTCGCGGTCGCCGGGGGCAAGCTGATCGAGCGCATCCGTGCCCTGTCGTTCCAGAGCATCGTGCGCCAGGAGATC
TCTTGGTTCGACAACGCCTCCAATTCCAGTGGAGCGCTTGGTACGAGGCTCTCGGTCGACGCGCTAAACGTCCGGCGCCT
AGCAGGAGACAACCTGGCCCTTATAATGCAGTCCATAGCTACACTGGTAACTGGGTTTGCCATAGCTTTCGCGGCAGACT
GGAGACTTGCCCTGATCATCACGTGCGTGATTCCTCTGGTGGGTGCGCAGGGTTACGCCCAGGTGAAGTTCTTGAAGGGA
TTCAGCGAAGATGCTAAGGAGATGTACGAGGATGCAAGCCAAGTGGCGACTGATGCTGTCGGCAGTATCAGAACCGTGGC
GTCGTTCTGCGCAGAGAAAAGAGTGGTCGCAGCGTACAGCGACAAGTGTGAGGCTCTGAGGAAGCAGGGCATCCGAAGCG
GAGTCGTCGGAGGGCTTGGTTACGGCTTCTCGTTCTTGATGTTGTTCTTCACGTATGGCCTTTGCTTCTACGTCGGTGCG
CAGTTTGTGCGCCAGGGGAAAACTACCTTTCCAGATGTTTTCAAGGTTTTCTTCGCGTTAGTTCTGGCAGCTATTGGAGT
CTCGCAAGCGAGTGCGCTGGCTTCTGATGCGACCAAAGCAAGGGACTCTGCTATTTCCATCTTCAGCGTTCTGGACAGGG
AGTCCAAAATTGACTCGAGCAGCGGCGACGGGATGACGCTGGAGGTTGTCAGTGGCAACATCGATTTCAGCAACGTCAGC
TTCAAGTACCCACTGCGTCCTGACGTCCAGATATTCAGCGACTTCACCTTGCGCATTCCATCTGGAAAGGTACAGTTAGC
CCCTGCAGCCATTTACCATCTTGTGGAATGGAAATGA
>ZmABCB26
ATGGCAACCACTACCCCTGCTGTCACGGAACCGGACAATGCTGACGCATCTCCTCCATCTCCGACGTCTCCACCGTCCAA
GAAGGTCATGTACGAGCTCGCCGCCCGGAACATCTACTACGCCAAGCCTACTGCAGCGCCGAGGTCGCTCGCGCAGCTTT
TGAAGCCGTGCGGCGCGGCCCCGACGCCGCCGGACTACATCCTCCGCGATGTGTCCCTCACGGCTCGGGCCGGGGAGATC
CTGGCCGTCGTCGGCCCGAGCGGCGCAGGGAAGTCCACGCTGCTCGACATCCTCGCCGCGCGCACAGCGCCGACGCACGG
GAGGCTCCTGCTCAACTCCGCGCCGCTGCGGCCGTCGTCATTCCGCAGGCTCTCGTCGCACGTGCCCCAGGCAGATGTCG
CGCTCACCCTACTCACCGTCTCCGAGACCTTCGCGTTCGCAGCGTCGCTGCTGCACCCGGAGTCGGAGTCCGCTGTCTCG
GCCGCGGTCACCGCGCTCCTCGTGGACCTCAGGCTTGCCCACGTCGCGCACACGCGGGTCTCCCCCGCGCGGCTGTCCGG
CGGCGAGCGGCGGCGCGTGTCCATCGGCCTCGCCCTCCTGCGCAACCCGGCGGTGCTCCTCCTCGACGAGCCGACGTCCG
GCCTAGACTCCTCCTCGGCGCACGTGGTCGTCAGTTGCCTCCGCGCCGTCGCGGCCGCCCGGGGCACAACGGTGGTGTTT
TCCATCCACCAGCCAAGCGCGCGCCTCCTCTCCGCTGTGGACTGCCTGCTCCTCCTCTCCCGTGGCACCGTCCTCCACCA
CGGCTCCCTCGCATCCCTCGACGCTGCCCTCCTCTCACACGGCCTGGTCGTCCCCGCGCAGCTCAACCCACTCGAGTTCG
CCCTTGAGGTCCTCGACCAGCTCCCTCATCCCACCCCCTCTACCCCTGAACCCAAGGCGACGACGCAAGAACTGAACTCG
TCGTCGAGCCACCACAAGATGGTGGCCACGGCGACGCCGTCTACTGGTCCGCCGTCATCGTGGCTGCACGAGTTAATGGT
ACTGTACAAGAGGGCGTGGAAGGTGGTGTACAGGAGCAAGCAGCTGCTTCTGACCAACTTCCTAGAGGCCGTGGTCGTTG
GCACGCTGCTGGGCACGATCTACATCCACGCTGGCTACGGCGAGGCCGGCGCGCACAAGCGGCTGGGTCTGTTCGCCTTC
ACGCTGACCTTCCTGCTGACTTCGACGACCGAGACGCTGCCGACGTTCGTGACGGAGCGGCCCATCGTTCTGGCGGAGAC
GGCGGCCGGACTGTACCGGCTGTCGTCTCACGCGGCGGCGGGCACGCTGGTGTTCCTGCCGTACCTTCTTGCTGTGGCGC
TGCTCTACTCCGTGTGCGTCTACTTCCTTGTGGGGCTCTGCTCGTCAGCCGGCGCCTTCGCGTCGTTCGTGCTGGTGGTG
TGGGCGGTGGTGCTGACGGCGAACTCGTTCGTGCTGTTCGTGAGCTCGTTCGCGCCGGACTACATCGCGGGCATGTCCCT
CGTATCCGTGTCGCTGGCCGGGTTCTTCCTCTTCTCCGGCTACTTCCTGTCGCGGGGGAGCATGCCGTCGTACTGGGTGT
TCATGCACTACGTGTCGCCCTACAAGTACGCGCTGGACGCGCTGCTGGCGAACGAGTACACGTGCGCGGGGAACCGGTGC
TTCGGTGTGGGCGGCGGCAGCGAGTGCTCGCAGACGGGGCTCGACGTGCTGGTGGAGAAGGGGCTGACGGCGGAGGAGCG
GTGGACCGGCGTCCAGGTTCTGTTCGGCTTCTTCCTTCTCTACCGGGTGCTCTACTGGGTGGTGCTCAGCCGGCGAGCGT
CCAGGGCGAAGAGATGA
>ZmABCB27
ATGATAAAGGACTACAGTTTGTGGGAACTGTTGACTTTCAAATTCGTTAATCCAGTGATGGACATTGGTATCACAAGACA
ACTTGACTTCACAGATTTACTTGAGTTACCAAATGAGCTCAGAGCTACCTCCTGTTATGACAAACTTCTGTCTTCCTGGA
CTGCTGAATATCAAAACCACCATGATAACTCATCTCTACTTAGAGCCATGTCTAATTCTTATGGATGGACATACTTGCGT
TTGGGCCTTCTTAAGGTTTCTAACATTCTATTCATGCAGGTATTAAATGACAGCATCGGTTTTGTTAGCCCTCTGTTGCT
TAACAAGTTTATAAGACTTCTTCAGCAAGGTTCTGATGGCATGGATGGATATATTCTTGCCATTTCCTTAGGATTGACTT
CTATTATCAAGTCCTTTTTAGATAGCCAATACTCATTTCGTCTAGCAAAGCTCAAGTTGATGTTACGATCAAGCATCATG
GGGATAATTTATTGGAAGTGCCTATGTCTCAGTCTAGCTGAGCGTTCTAGGTTTTCTGAAGGTGAGATACAAACCTTCAT
GTCTGTTGATGCTGATCGCACAATAAACTTGTGTAACAGCCTTCATGATGCCTGGAGCTTGCCACTACAGATTGGAGTTG
CTCTTTATCTGTTATATACACAAGTCAATTATGCTTTTCTATCTGGGCTTGCAATAACAATCATACTAATACCAGTGAAC
AAATGGATTTCTACAAGGATTGCTGGTGCAACAGAAAAGATGATGAAGCAAAAAGACAGGAGGATAAGCTGTGCAGGGGA
GCTCTTAGCACATATTAGAACAGTGAAGATGTACAGTTGGGAGAAACTATTCACTGAACGTTTGGTGGAAAGAAGAGAAT
CAGAAGTGAAGCATCTCGCGGTATTTACTTGTGTTGCACTCTTTAACACACTAATATCACCGCTAAACTCATTTCCATGG
GTTATTAATGGGATGATTGATGCTGTTATCTCTAGCAGACGGCTGAGTAATTATTTATCTACTCCAGAGCATCACTCATC
CGAGTTAAATGCCTCTGCTGACCTTTTAAACCACCACTTTAAGAGATATACCAAAGTAACTCATAATCCAATGGCCATCG
TCTTTCAGAATGTATCCTGTTCTTGGTCTAGCAGCTCTGTTGCTGAGCTGAACATAGTTCTCAGAGATATATCTTTGCAG
CTACAAAAAGGGTTCTTTATTGCAATTGTAGGCGAGGTTGGTTCTGGTAAATCATCTTTATTGAACACAGTCATTGGAGA
GACTCGTGTCATCAGTGGTTCTATTAGCTCCTGTGGTTCAATTGCCTATGTACCACAGGTACCATGGATCTTATCTGGCT
CTTTACGAGATAATATTTTGCTTGGTAAAGAATTTGATCCAAGGAGATACGAAGAAGTAATAGAGGCATGTGCGCTTCAT
GTTGACATATCGGCAATGACCAGAGGAGATATGTCACATATTGGAGAGAAAGGTACCAACTTATCTGGTGGACAAAGAGC
TCGTCTAGCATTGGCAAGGGCTTTGTACCACAATTCTGATGTATACTTGTTTGATGACATCCTTAGCGCGGTTGACTCCC
AAGTTGCTTCGTGCATCCTGGAAAAGGCTATTATGGGGCACCAACTAATGCAGAAAACAAGATTACTAAGCACACACAAT
CTTCAGGCCATTTTTGCTGCAGATATGATTGTAGTCATGGCTAATGGGCTCATCAAGTGGTTCGGGACACCGAAATCTTT
CTTGGCAACTCCATATTCAAGAACCTCTAAGCCAGATAATTCAAGTCCTACCTCATTTGCAGCTTCTGTGAAAGATAAAA
CACCAATGGTAACATGTGAACTGAAACCTGATGCTGTACTTGAAGATTCAGTGGTTTGTTATGAGGAGACAAAAGATCGG
GTAGAAGAAGAGGCAAGGAAACAAGGCAAGGTTGAGCTTGGTGTCTACAAAAAATATGCAGCATTTGTGGGGTGGTCAAC
TGTTGTTTTAATATTCCTAAGCGCATTCTTAATGCAAACATCTCGTAACGGCAATGATATTTGGTTAACTTACTGGGTTG
ATACCAGCACAGGCACCAACAACACGAGGTTTTATCTTATTATCCTTGCTATGTTTGGCATCATCAATTCTCTTTTCACT
TTGGGAAGGGCATTTTCTTTTGCATTCGGTGGCCTCCGTGCAGCAATCCATATTCATGCATCTCTTCTTGAAAATATCAT
CAGTGCACCGATTTGTTTCTTTGACCAAAATCCCAGTGGTCGGATCCTAAACAGGTTTGGTATCTTATTCATCAGATCAC
CTCTAGTTTTCAGTAAGCATCGAAAGATTGAAATGTCCCTTGGCCTTGGCAACGCTTTATGA
>ZmABCB28
ATGGACATCTTCGGGAGCCCATTCTGCTCCAAGCAAGCCGTCGCCTCATGCGGCGGATGGACGGACATACTCGACTCCTC
CAGCTGCACGAACCATATCCTGGAAACCGGCACCGCCGCTCTGATCACCGTCGCTCTCGCGCTGCACCTCCTCGTCGTCA
GGATTACTACGAAGACCAGAGCGTCCGCACGCCGCCCCCCTGTCGCGCCCGGCCTGCCGCTGCAGCTGGCCGGCGCGGCG
TTCACCGCCTGCTTGGGCCTCGTCTACCTCGGCCTCGCGTCGTGGATGCTGGGGAGCAACTTCACTCAGCACGCTTCCGC
TTACCTCCCACACTGGTGGGTGACGGCACTGTCCCAGGGACTCTGCTTGGTCCTCGCCGGCTTCGCTCTCAGCGGCGTCG
GAGGAGCACGTCTCCTCGGGCCAATGTCTGCGCGCGCGTGGTCGGCTCTGCTGGCCGCGTACGCCGCGTTCGTCGCTTGT
TCCTCGGTCGTTCACATGGTTGCGGATAGGGCACTGACCATGAAGGGTTTTCTGGACGCTCTGTTCCTGCCAGGTGCACT
GCTGCTTGTCTGTGGCGCTTGGTGCGTCAAGGAAGAGGACGGTGATGGCGGAACTGGAACTGCTGCTTCTTTGTATAAGC
CCTTGAAGACTGACGACACTGTTGATGATGAGAGGGGTGGGTCTGAGAGCCATGTGACCCCGTTCGCTAAAGCCGGGGTT
TTCAGCGTGATGTCGTTCTGGTGGATGAACCCGATGATGAAGACGGGCTACGAGAAGCCGCTCGAGGAGAAAGACATGCC
GCTCTTGGGTCCCTCGGACCGAGCGTACAGCCAGTACCTGGTGTTCCTGGAGAAGCTCAACAGGAAGAAGCAGCTGCGGG
CACACGGCAACCCGTCGATGTTTTGGACCATCGTTTCTTGCCAGAAAACTGGGATCTTGGTCTCGGGTCTCTTTGCACTG
CTCAAGGTTCTCACGCTGTCTTCGGGCCCGGTGCTTCTGAAAGCATTCATCAACGTCTCGCTCGGGAAAGGGTCCTTCAA
GTACGAAGGCTACGTGTTGGCCGTAGCGATGTTCCTCTGCAAATGCTGCGAATCTCTGTCGCAGAGGCAGTGGTACTTCC
GCACGCGGAGGCTAGGGCTCCAGGTGCGGTCGTTCCTGTCGGCCGCCGTCTACAAGAAGCATCAGAGGCTGTCCAACTCG
GCGAAGCTGAAGCACTCTTCCGGCGAGATCATGAACTACGTCACCGTCGACGCCTACCGGATCGGCGAGTTCCCGTACTG
GTTCCACCAGACGTGGACGACGAGCGTCCAGCTCTGCATCGCTCTAGCGATCCTGTACGACGCGGTCGGCCTCGCCACGG
TCGCGGCGCTGGCCGTCATCATCGCCACCGTGGTCTGCAACGCGCCGCTGGCCAAGCTGCAGCACAAGTTCCAGAGCAGG
CTTATGGAGGCGCAGGACGTGAGGTTGAAGGCGATGTCGGAGTCCTTGGTTCACATGAAGGTCCTGAAGCTTTACGCGTG
GGAGACCCACTTCAAGAAGGTCATCGAGGGGCTGAGGGAGGTCGAGATCAAATGGCTGTCGGCGTTCCAGCTTAGGAAAG
CGTACAACAGCTTCCTGTTCTGGACGTCGCCTATCTTGGTCTCGGCTGCGACCTTCCTGGCATGCTATCTTCTGAAGATC
CCTCTTGATGCCAGCAACGTCTTCACTTTTGTGGCCACCCTGCGCCTCGTTCAGGATCCGATTCGGCAGATACCAGACGT
GATCGGAGTTGTGATTCAGGCGAAAGTTGCCTTCACCAGGATAACCAAGTTCCTTGACGCGCCTGAGCTGAGTGGACAGG
TCAGGAAGAAAAGCTGTCTGGGGGATGAGTATCCGATAGTGATGAATTGCTGCAGTTTCTCGTGGGACGAGAACCCGTCG
AAACCAGCTCTAAAGAATGTAAATCTGGTGGTCAAAACTGGACAGAAGGTTGCAATATGCGGCGAGGTAGGATCAGGAAA
GTCTACACTGCTGGCTGCAGTTCTTGGAGAGGTTCCGAAAACTGAAGGCACGATCCAAGTTTGCGGGAAAACAGCATATG
TTTCTCAGAACGCATGGATCCAAACAGGAACCGTGCAGGACAACATTCTCTTTGGGTCTTCGATGGACAGGCAAAGGTAC
CAGGAAACACTCGAGCGGTGTTCTTTAGTGAAGGATCTTGAGATGTTGCCGTATGGAGACCGTACTCAGATCGGCGAGCG
GGGCATAAATCTTAGCGGCGGTCAGAAGCAGCGTGTTCAGCTTGCTCGTGCATTGTACCAGAATGCAGACATCTATCTCC
TTGATGACCCTTTCAGCGCTGTTGATGCCCACACAGCAACGAGTCTGTTTAATGGATATGTCATGGGAGCTCTGTCAGAC
AAGACTGTTCTTTTGGTGACCCACCAAGTTGATTTTCTGCCTGTATTCGATTCTATTCTGTTAATGTCAGATGGTCAAAT
TATTCGTTCTGCATCTTATCATGATCTATTGGCATATTGTCAAGAATTTCAGAACCTTGTAAATGCCCATAAAGACACTA
TTGGTGTTTCAGATCTTAACAGGGTGCCTCCCCATAGAGAAAATGAAATATTGATCAAGGAGACAATTGATGTTCATGGA
AGCAGATACAAAGAGTCTTTGAAGCCATCACCAACAGATCAACTGATTAAGACAGAAGAAAGAGAAATGGGTGATACTGG
TCTCAAGCCTTATATTCTCTACCTGCGTCAGAATAAAGGCTTCTTCTATGCTTCTCTGGGTATTATTTCCCATATAGTTT
TCGTATGTGGCCAAATATCACAGAATTCATGGATGGCTACTAATGTCGAGAATCCTGATGTTAGTACTCTTAAGTTGACT
TCTGTGTACATTGCAATTGGAATCTTCTCGGTGTTCTTCTTGCTATTTAGATCATTAGCAGTTGTTGTTCTTGGGGTCAA
GACATCAAGATCCTTATTTTCTCAGTTACTAAACTCATTATTCCGTGCACCAATGTCCTTTTATGATTCTACCCCTCTTG
GAAGAATACTTAGCCGGGTTTCTTCAGATCTGAGTATTGTTGACCTTGATATTCCGTTTGGCTTCATGTTTAGCATTGGT
GCTGGCATAAATGCATATAGCAATCTAGGAGTATTGGCTGTTGTTACATGGCAAGTTCTGTTCGTCTCTGTGCCAATGAT
TGTTTTGGCAATCAGGTTGCAGAGGTATTATTTAGCCTCATCTAAGGAATTGATGAGGATCAATGGCACTACCAAATCTG
CTCTCGCTAATCACTTGGGCGAGTCGATTGCAGGGGCTATAACAATAAGGGCTTTTCAGGAAGAAGATCGTTTCTTTGAG
AAAAACTTGGAACTTGTTGACAAGAATGCTGGTCCATATTTCTATAATTTTGCAGCAACTGAATGGCTCATTCAACGTTT
GGAGACCATGAGTGCTGCAGTTCTTTCTTTTTCTGCCCTTATCATGGCTCTTCTTCCTCAAGGAACTTTTAACCCTGGCT
TTGTAGGAATGGCATTATCTTATGGTCTATCCCTGAATATATCCTTTGTTTTCTCTATCCAAAACCAATGCCAGCTAGCT
AGTCAAATCATCTCTGTGGAAAGGGTTCATCAGTACATGGACATACCAAGTGAAGCAGCAGAGATTATTGAAGAAAATCG
ACCAGCACCAGACTGGCCCCAAGTTGGCAGGGTGGACCTTAAAGATTTGAAGATTAGATACAGACAAGATGCTCCTCTTG
TATTACATGGAATCACCTGCAGTTTCCACGGTGGAGATAAGATCGGTATAGTTGGGCGAACAGGAAGTGGAAAGACAACT
TTAATTGGTGCACTGTTTCGTCTTGTTGAGCCAACTGGAGGGAAAATAATTATAGACTCTATAGACATCACCACAATAGG
CTTACATGACCTGCGTTCACGTTTGGGTATCATTCCGCAAGATCCGACACTCTTTCAAGGAACCATAAGATATAATCTAG
ACCCTCTTGGGCAATTCTCTGATCAACAAATATGGGAGGTTCTAGGCAAATGTCAGCTTCTTGAAGCTGTCCAGGAGAAG
GAGCAGGGATTGGACTCACTTGTTGTGGAAGATGGTTCGAACTGGAGCATGGGTCAAAGGCAGCTCTTTTGTTTGGGACG
TGCACTTCTAAGAAGATGCCGTATCTTAGTTCTTGATGAGGCCACGGCATCTATAGACAACGCTACTGATGCTATCCTTC
AGAAGACGATCAGGACAGAGTTTAGAGATTGCACTGTCATCACTGTCGCACACCGTATACCCACCGTTATGGACTGCGAT
ATGGTACTTGCAATGAGTGACGGGAAAGTAGTGGAGTACGACAAGCCTACAAAGCTCGTGGAAACCGAAGGATCTCTCTT
CCGTGATCTTGTCAAGGAGTACTGGTCATACACATCGAATTGA
>ZmABCB29
ATGGCAGGCTGGTCGTCATCTTGGATCTGCGGGGAAGAGGACGGCGGGCGGCTCACCCTCACCGTCGCGTCCAAGTGCGT
GCAGAGGACACTCATAGACTGCGTCAATGTGGTCCTGTTCATCGCGTACGTCTGCACGCTGGCTGCCGCCTGCGTCAGGC
GGCGGCAGCGCTCTGCAGATGCGAGCAGCGGGAGGAGCGGCGCTCCTAGTAGGTGGGTGCTGCTCGTCGTCTCCACGTGC
TGCGTGGCAGCTGCCGTGGCCTACTGTGTCACGGCTCTCCAAGACGCCTACGACATCAAGACGGCGGTTCCTTACTTCGT
CAGGGGCCTGGTCTGGATCGCGCTGGCGGCCTCGCTGCACGCCCAGCCGACGAGGCCGGCGAGGGTCGTGGCCGTGCTCT
GGTGGGTGCTCTTGTCGCTGCTGGCCACCGCGTACAATTCGGAGATCCTTGCCGGGGGGCACAGCCTGGACCTCGCGGAG
ATGATTGCGTGGCCGGTGAGCCTCCTCCTGCTGCTCTGCGCCCTCGGCTCCCTGCTGCCGCGGGGCGACGGGCACCACTA
CCGGGACGCCTCCAACGGCAGCAGCGGCTTGTCGGAGCCTCTGATCGGCAATGACAGAACCGTGCCAACCTCGGAGTTGT
ACCGCGCTGGCCTGTTCGGCCAGCTTGCCTTCTCGTGGTTGAACCCTCTGCTCCGTGTCGGCCGCTCCAAGGCGCTGGAC
CTCGGCGACATCCCGCTCATCGCCACCGACGACACCGCGCACCACACGTCGCAGCAGTTCACGGAGGCCTGGAGCCGCCA
CGTGAGCGACAAAGCCAGGAGCCGCCGGGGCGTGGGCAGCAACAGCCTCGCCCTCGTCTTGGGCAAGTGCTTCCTCAGCG
AGATCCTGCTCACCGGCTTCTACGCCTTCCTGAGAATGCTGTCCATAGCAGTTGCCCCCCTGCTGCTCTTCGGGTTCGTG
TGGTACAGCAACCAGGAGGAACGAGACCTCCGGGTCGGCCTGTCCCTTGTCGGCTGCCTGCTGCTCGCCAAGCTCGTGGA
GTCGCTGTCGCAGCGGCATTGGTTCTTCAGCTCGAGGAGGACCGGGATGCGTATCCGGTCAGCGCTGATGGCGGTCATCT
TCCAGAAGCAGCTCAGGCTGTCCATTCAGGGGAGGAACAACCACTCCACTGGCGAGATTGTCAACTACATTGCGGTTGAT
GCGTACCGGCTTGGCGACGCCATCAGCTGGCTGCACATGGGGTGGACCTCGCCACTTCAGCTCGTCTTTGCAGTTGCCAC
GCTCTTCTGGGCACTCAAGCTTGGGGCTCTTCCTGGTCTAGTCCCGCTAGTCATCTTTGGTTTCCTCAACGTGCCATTCG
CGAAAATGCTGCAGGGGTACCAGGCCAAGTTCATGGTTGCACAGGACGAGAGGCTCCGGTCCACGTCGGAGATACTCAAC
AGCATGAAGATCATCAAGCTGCAGTCGTGGGAAGACAAGTTCCGCAGCACGATCGAGTCGCTCAGGGACGGCGAGTTCAA
ATGGCTGAGGCAGACCCAGATGAAGAAGGCCTATGGTGCAGTCATGTACTGGATGTCCCCGACGGTCGTCTCTGCTGTCA
TGTACACAGCAACGGCCATCATGGGGAGTGCTCCCCTGAATGCTAGCACGCTCTTCACGGTCTTGGCCACCCTGAGGGTA
ATGTCTGAGCCAGTGAGGATGCTTCCGGAGGTCCTCACAATGATGATCCAGTACAAGGTGGCATTAGATCGAATTGAGAA
GTTCCTTCTCGAAGACGAGATCAGAGAGGACGATGTGAAAAGGGTACCTTCAGATGACTCTGGTGTCAGAGTTCGAGTCC
AAGCCGGAAATTTCAGCTGGAAGGCAAGCGGAGCTGATCTGTCACTGAGGAATGTTAACCTTCGCGTGAACCGAGGAGAG
AAGGTGGCCGTATGCGGCCCAGTTGGCTCAGGGAAATCTTCACTCCTGTATGCATTACTTGGGGAGATACCAAGATTATC
AGGATCAGTTGAAGTTTTTGGTTCAGTAGCATACGTTTCACAGAGCTCGTGGATACAGAGTGGGACTGTTCGTGACAACA
TACTCTTTGGGAAGCCTTTCAACAAGGAACTGTATGATAAGGCGATCAAATCTTGTGCTCTGGACAAGGATATCGAAAAT
TTTGACCATGGAGACCTCACAGAGATCGGTCAGAGAGGACTGAACATGAGTGGAGGCCAGAAGCAAAGGATTCAGCTGGC
TCGAGCCGTCTACAGTGATGCAGATGTTTATCTACTGGATGACCCATTCAGTGCAGTTGATGCGCATACCGCTGCAGTCC
TTTTCTATGAATGTGTGATGACAGCACTTGCAGAGAAGACTGTCGTCCTTGTGACCCACCAGGTTGAATTTCTGACTGAA
ACCGATAGGATTCTGGTAATGGAAGGTGGTCAAGTTAGTCAACAAGGGAAATATTCAGAACTCCTGGGATCTGGGACAGC
ATTTGAGAAACTGGTGTCTGCTCACCAGTCTTCGATCACAGCATTGGATACCAGTGCTAGCCAACAGAACCAAGTTCAAG
GGCAACAAGAGTCTGATGAATACATAGTGCCAAGTGCGCTTCAGGTTATAAGGCAGGCCAGCGACATCGACGTGACCGCA
AAGGGCCCTTCAGCAGCAATACAGCTTACAGAAGAGGAAGAGAAGGGCATTGGCGACCTGGGATGGAAGCCATACAAAGA
ATATATAAATGTATCCAAGGGGGCTTTCCAATTCTCTGGCATGTGTATTGCTCAAGTGCTCTTCACGTGCTTCCAGATCG
CATCCACATATTGGTTGGCAGTGGCTGTTCAGATGGGTAACGTCAGTGCTGCACTTCTTGTTGGGGCATATTCTGGACTC
TCTATCTTCAGCTGCTTCTTTGCCTACTTTAGAAGCTGTTTTGCGGCTATTCTGGGTCTCAAGGCCTCCAAAGCATTCTT
TGGCGGGCTAATGGACTCCGTATTCAAGGCTCCCATGTCATTTTTTGACTCAACACCAGTGGGAAGAATTTTAACGAGGG
CATCTTCAGATTTGAGCATTCTAGACTTCGACATACCTTACTCCATGGCTTTTGTGGCGACGGGCGGCATTGAGGTTGTT
ACCACAGTACTGGTCATGGGTACTGTAACTTGGCAAGTCCTGGTTGTAGCGATCCCAGTTGCTGTCACCATGATATATGT
TCAGAGGCACTACGTTTCCTCAGCTAGGGAGCTAGTAAGACTCAACGGAACAACAAAGGCACCTGTAATGAACTATGCAT
CAGAATCAATTCTCGGTGTGGTGACGATCAGGGCATTTGCAGCAACTGAGAGGTTTATCTACAGCAACATGCAGCTCATC
GACACTGATGCCACACTGTTCTTCCATACCATTGCCGCACAAGAGTGGGTACTCATAAGAGTAGAGGCACTGCAGTCCTT
GACAATAATCACAGCAGCATTGTTCCTTGTTCTGGTTCCTCCAGGAGCAATTTCTCCGGGCTTTGCAGGACTTTGTCTCT
CCTATGCTTTGACTTTAACTTCAGCACAAATATTCTTGACAAGGTTCTATTCGTACTTGGAAAACTACATCATCTCGGTT
GAACGAATCAAGCAGTATATGCACCTCCCAGTGGAGCCACCTGCCATTATACCAGATAGTAGACCTCCAACTTCGTGGCC
GCAGGAGGGAAGGATAGACCTGCAAGATTTGAAGATAAGATACCGTCCAAATGCGCCGCTTGTCCTCAAAGGAATCACTT
GCACTTTTGCTGCTGGGAACAAGATTGGGGTTGTAGGGAGGACAGGAAGTGGAAAATCAACACTTATCAGCTCATTGTTC
CGTCTCGTTGATCCGGCGGGTGGGAGGATACTTATTGACAAGTTGGATATTTGCTCCATTGGCCTTAAGGATCTAAGAAC
TAAACTAAGTATTATCCCTCAAGAACCTACACTTTTCAGGGGAACCGTGCGCAACAATTTGGATCCCCTTGGCCAGCATT
CTGATGAAGAGATATGGGAGGCCTTGGAGAAGTGTCAACTGAAGACAGCAATCAGCACCACCTCTGCTCTTCTGGATACA
GTTGTGAGTGATGATGGCGATAACTGGAGTGCTGGACAGCGTCAGCTCTTCTGTCTTGGCAGAGTTCTCCTACGCAGGAA
CAAAATTCTAGTTCTAGACGAGGCAACAGCATCCATCGACTCTGCAACAGATGCAATCCTGCAGAAAGTAATCAGGCAGC
AGTTCTCAAGTTGCACGGTTATAACCATAGCTCACAGGGTACCAACTGTGACAGACAGTGACAAGGTCATGGTCCTGTCC
TACGGGAAGCTTCTAGAATATGAAACACCAGCCAAGCTGTTGGAAGACAAACAATCAGCATTTGCTAAACTTGTGGCTGA
GTATTGGGCTAATACCAAGAGAAATTCAACATGA
>ZmABCB30
ATGGTGCCGGGTGGGTTGTTCGGGTGGGCGTCGCCCCATGTACAGCCGCTCACACCCGTATCGGAGGTCTCCGAGCCGCC
GGAGTCGCCCTCGCCGTACGGGGACGGGCCGGCGGGGGATGCCGGCGTGGGGGCAAGGGAGGGGGAAGGCGCTGGCGCCG
GAGAGGAGGAGGTGGAGGACGACGAGGTCGAGCCGCCGCCCGCGGCGGTGTCCTTCTGGAGGCTTTTCGAGTTCGCCGAT
GGGGTCGACTGGGCCCTTATGGCTGCTGGGGCGCTTGCTGCTGCTGCGCATGGCGCGGCGCTCGTTGTGTACCTTCACTA
TTTCGGGAGGGCCCTGAATTTGCTCGACTCTGAGCGGGTTGGGTCGTCTCTCTATGGACGCAGCGATGAGCTGCTCAGCC
GGTTTAAGGAGCATGCCTTGTATATTGTCTTTATAGCTGCTGGTGTTTTCGTCGCAGGATGGATAGAGGTATCATGCTGG
ATTCTCACTGGGGAACGCCAGACTGCTGTCATCAGATCAAAATACGTTCATGTTTTGCTAAATCAAGACATGAGTTTTTT
TGATACATATGGTAACAACGGAGATATTGTTAGTCAAGTGCTCAGTGATGTATTGCTCATTCAGTCAGCTATAAGCGAGA
AAGTGGGGAACTACATACATAATATGGCTACATTTGTTGGTGGTCTCATTGTTGGCCTTCTGAATTGTTGGCAAATAGCA
CTTCTAACTCTTGCCACTGGACCCTTGATTGTTGCAGCTGGAGGAATATCTAACATATTCCTTCATAGACTGGCTGAAAA
CATTCAAGATGCATATTCCGAAGCGGCTAGTATTGGTGAACAGGCCATCTCATACATCCGGACACTGTATGCTTTTACAA
ATGAAACTCTTGCAAAGTACTCCTATGCTACCTCACTTCAAGCCACACTTAGATATGGAATTTTGATTAGCCTTGTCCAA
GGAATTGGTCTTGGCTTTACATATGGACTCGCCATTTGCTCTTGTGCTTTGCAACTTTGGGTTGGAAGACATCTGATCCA
TCGTGGAAAAGCTGATGGTGGTGAAGTTGTGGTAGCTTTATTCTCTGTAATTCTGAGCGGCCTTGGTTTGAATCAAGCAG
CTACAAACTTCTATTCATTCGACCAAGGGCGCATTGCTGCTTATAGACTATATGAGATGATTAGTCGTTCAACTTCCAGC
ACCAATCAAGAAGGGACAACCTTACCCCAGGTGCAAGGGAATATTGAGTTTCGAAATGTGTACTTTAGCTACCTGTCTCG
TCCTGAAATCCCAATATTAAGTGGTTTCTTCCTCACTGTACCGGCGAGAAAAACTGTGGCACTTGTTGGTAGAAATGGCT
CGGGGAAAAGCAGTATAATTCCTCTGATGGAGAGATTCTATGACCCAACATTAGGTGAAGTTCTTTTGGATGGGGAAAAC
ATAAAAAATTTGAAAGTAGAATGGTTAAGAAGCCAAATTGGTCTGGTGACACAAGAACCAGCCTTATTGAGTTTGAGCAT
TCGGGAAAATATTGCTTATGGAAGATCTGCTACCTTTGATCAGATAGAAGAGGCAGCAAAAACAGCCCATGCCCATGGGT
TCATCAGTTCACTTGAAAAGGGGTACGAAACCCAGGTTGGTCGAGCTGGTCTAGCACTCACTGATGAACAGAAAATCAAA
ATTTCTATTGCTCGTGCTGTGCTTTCGAATCCATCCATTCTTTTGCTTGATGAGGTCACCGGAGGACTTGATTTTGAAGC
TGAGAAGGCTGTACAAGAAGCATTAGATGTTCTGATGTTGGGAAGGTCAACCATTATAATTGCTAGACGTCTTTGCCTCA
TTAAAAATGCTGATTATATAGCTGTAATGGAGGAGGGCCATCTTGTTGAAATGGGGACACATGATGAACTTCTAAACTTG
GATGGCCTTTATGCTGAACTTTTAAGGTGTGAGGAAGCAACAAAACTTCCCAAAAGGATGCCTACCAAGAACAGCAGGGA
ACATAAGTCGCTCCAATCTGAGGATGCATTGGTGAGCCAATACTTTCAAGAATCCTCCTCTCCTAAGATGGCAAAATCAC
CATCACTACAAAGGACACATGGTATGCTTCAATTTTGGCGATCAGATGCCAACAGAAACTCTCATGATTCACCAAAGGAT
CTAAGTCCACCTTCTGAACAAACTATGGACAATGGAATACCTATGGTTGCAATTGAAACTGAAAGGACACCGTCCATTAA
GAGACAGAATAGTTTTGAAATGAAATTACCTGATCTTCCTAAAGTTGATGTACATCCTATACAGCGGCAGTCATCTAAGA
ATTCAGAACCTGACTCACCCATATCTCCTCTTTTGACTTCTGATCCTAAGAACGAGCGGTCACATTCACAAACTTTTAGC
AGACCGCAGAGTGAACAAGATGATACGAGTTCTGAACGTAGTGAACTGGATGAGGTTCAGCACCAGAAACCTCCATCTTT
TTGGCGTCTTGCAACACTTAGTATCGCTGAATGGCCTTATGCTCTTTTAGGTACAATTGGTGCTGCTATATTTGGCTCAT
TTAATCCACTGCTTGCTTACACAATAGCACTTATAGTGTCAGCATACTATCAGATAGAAATCCGTGATATGCGCCATGAA
GTGAACAGATGGTGTTTATTCATAGTGGGCATGGGTGTTATTACAGTGCTAGTCAACTGGCTGCAACATTTCTATTTTGG
AATAATGGGGGAGAAAATGACTGAGCGCATAAGAAGGATGATGTTCTCAGCAATGCTACGCAATGAAGTTGGATGGTTTG
ACAAAGATGAAAACAATGCTGATACACTGTCCATGCGCCTCGCAAATGATGCTACATTTGTCCGTGCTGCGTTCAGTAAC
CGGCTTTCCATATTTATACAAGATACTGCTGCAGTATCTGTGGCTCTCCTTATTGGAATGTTGTTGGGATGGCGGGTGGC
ACTTGTTGCACTTGCAACTTTGCCAGTCCTTGTCATATCTGCTATTGCACAGAAATTGTGGCTTGCTGGTTTCTCAAAAG
GAATCCAGGAAATGCATAGAAAGGCTTCGTTAGTACTTGAAGATGCAGTCCGGAACATATACACTGTAGTAGCATTCTGT
GCTGGCGATAAGATCATGGAACTCTACAGACTACATCTTGGGAAGATACTAAAACAAAGTCTTGTGCAAGGATTGGCTAT
AGGCTTTGGTTTTGGTCTCTCCCAGTTCCTCCTTTTTGCCTGCAATGCCTTGCTTCTTTGGTACACTGCAATTTCAGTTG
ACCGACAACGTCTGACAATAGCCACAGGACTAAAAGAGTACATTCTGTTTTCGTTTGCATCATTCGCGTTGGTGGAGCCA
TTTGGACTGGCACCTTACATTCTTAAAAGGAGAAAATCTCTTACGTCAGTCTTTGAAATTATTGACCGGGAGCCAAAAAT
TGATCCTGATGATACCACCGGCTTGAAACCACCCAATGTCTACGGAAGCATTGAATTCAAGAGTGTTGATTTTTCTTATC
CTGTTCGCCCTGACATTCTTGTCTTGAGTAATTTTAATCTTAAAGTGAGTGGTGGGCAAACACTTGCGGTGGTTGGGGTC
TCAGGATCAGGGAAAAGCACCATTATTTCTTTGATTGAGAGATTCTATGACCCTGTTTCTGGCCAAGTTCTGCTGGATGG
TCGAGATCTGAAATCATTTAACCTTAGATGGTTGCGTAGCCACATGGGCCTGATTCAGCAAGATCCAGTTATTTTCTCAA
CGACGATAAGAGAAAACATTATTTACGCAAGGCACATCGCAACAGAGGCTGAGATAAAGGAAGCTGCAAGGATAGCAAAT
GCTCACCATTTCATCAGCAGCTTGCCACATGGATATGACACCCATGTGGGAATGAGAGGGGTCGATCTAACACCTGGGCA
AAAGCAACGGATTGCCATTGCTAGGGTGGTTTTGAAGAATGCACCTATACTGTTGTTGGATGAGGCCAGCTCTGCAATCG
AGTCTGAATCAAGTAGAGTGGTACAAGAAGCTCTCGACACTCTGGTTATGGGTAACAAGACAACGATTCTCATTGCGCAC
AGGGCAGCAATGATGAAGCATGTGGATAACATTGTTGTCCTAAATGGTGGTAGGATAGTTGAGCAGGGCACACATGACTC
TCTGATGGATCAGAACGGTCTATATGTTAGGTTGATGCAACCCCATTTTGGCAAGGGCCTTCGCCAGCATCGGCTAGTGT
AA
>ZmABCB31
ATGGCAGCAACACCGGCCTGGGACTGGGAGGAATCGCTTGTATTCTTCCTGCAGCCGTTCTTCCTCCACGGCGTGAGCGC
CGCGGCCCACCTTATCCTGGCGCTCGCCGTCGCGGGACGCTTGCTCTTTCGCCGCCTCTCCGCCAGCCGGACCAAGGACG
GGGAGGTGGGCGGAGGAGATGCTAGCCGCGGCGTTGGCCGGTTTCGGTACTGGTACGGGGTCTCTGTCTGCACCACGTGG
GCTATGGGTGCGTTCGAGGTCCTCCTCGCCGTCTACTCATGGTACGCGAACGGCGGCGCCGGGTGGTCGCGCGACGCGGT
CGTTGAACAGGTGGACGCGGCCGCGCGCGCGGTGTCGTGGCTGCTGCTCGCCGCGTACCTGCAGTTCGATTTCTGGTGGC
GTCGGCAGCGCCAGGAGCGGTTCCCCGTGGCGCTCAGGCTTTGGTTGGCGCTCTTCATGCTGCTCTCCGTAGTCACCGTC
GGCGTTCACGCGGCGATGATCCTCGACGGGTCCCTTGTGCCCGGTCGATCGTGGGCGCTCGACGCAGTCTCTGTTACTGC
AGCAGCGGTTCTACTCTCAGTCTCAGCTGGGTTCTTCGGAAGGAAGGAGGGAGAGGGAGGCGGCCATGCTTCCGAGGCGC
ATGAACCTCTGCTGAACGGCGCGCACGAGGGGTCCGGTGACGACGACGAGAACAGCAGCAGCGCCGCCGACGCATCCTTG
TTCACTGGCGCCGGCTTTCTTAGCGTGCTCACCTTCTCTTGGATGACGCCCCTGCTCGGCGTGGGTCACAGGAAGACCCT
CGTCCCGGAGGATGTCCCGGGCCTCGAACCAGGCGACAGCGTTGCTGGCGTCCTCCCGCCCTTCAAGGCCAACCTTGAGG
CGCTCACCGGCGACGGCGGCAGGTCGAGCCGGAAGGCCGTCACTGCGTTCAAGCTCACCAAGGCCCTGTTGCGCACCCTA
CGGTGGCACGTCGCGGTGACCGCGTTCTACACGCTGGTCTACTGCGTCGCCGTCTACGTCGGGCCGTACCTCATAGACTC
CCTGGTCCAGTACCTGTACCTCAACGGCGACGAGAGGTACGCGAGCAAGGGGCAGCTCCTCGTACTCGCCTTCGTCGTGG
CCAAGGTGCTCGAGTGCCTGTCGCAGCGGCACTTGTTCTTCCGGTTGCAGCAAGCGGGGATACGAGCGCGGTCGGCGCTC
GTCGCAGTCCTGTACCAGAAGAGCCTCGCGCTTTCCAGCCAGTCGAGGCGGAGCCACACGAGCGGAGAGATGATCAACAT
CGTCAGCGTCGACGCCGACCGCGTCGGCATCTTCTCATGGTACCTGCACGAGGTCTGGCAGGTACCGCTGCAAGTAGTCA
TGGCGATGTTCATCCTGTACTCCACCCTCGGGGTGGCCTCGCTCGCCGCGCTCGGTGCCACCGTGGCCACCGGCCTCGCC
ACCGTGCCCCTGGGAAGAATGCAGGAGCGGTTCCAGGAGAAGCTGATGGACAGCAAGGACGGGAGGATGAAGGCGACGTC
GGAGATCCTGCACAGCATGAGGATCCTGAAGCTGCAGGGGTGGGAGATGAGGTTCCTGTCCAAGATCATCGAGCTGAGGA
AGACAGAGGCGAACTGGCTAAAGAGATACCTCTACACGTCGGCCACCATGACCTTCATCTTCTGGGGCACCCCAACCTTC
GTCGCCGTGGTGACCTTCGGAGCCTGCATGCTCATGGGGATCCCCTTGGAGACGGGGAAGATGCTGTCAGCACTGGCCAC
GTTCCGCGTGCTGGAGGAACCCATATACGAACTTCCGGGCACTATCGCGATGGTGATCAAGACCAAGGTGTCTCTTGACA
GGATAGCATCGTTCCTGTGCCTCGACGAGCTACCCAGTGACGCCGTGCAGAGGCTTCCACGTGGAAGCTCTGCCGACTTC
GCAGTCAGCGTCGGCAACGGGTGCTTCTCATGGGAAGCCTCGCCTGATGCTCCAACACTGAAGGACCTCAACTTCCAAGC
TAGGCCAGGCATGCGCGTCGCGGTCTGTGGGACAGTTGGCTCCGGCAAGTCCAGCCTGCTATCCTGCATTCTCGGCGAGA
TTCCGAAGTTGTCGGGAGAGGTCCGGACCTGTGGGACGACAGCGTACGTCAGCCAGTCGGCGTGGATACAGAGCGGCAAA
ATTCAGGAGAACATACTGTTCGGTATGGAGATGGACAGAGACAAGTACGACAGGGTGCTCGAGTCGTGCGCGCTCAAGAA
AGACTTGGAGAACCTGCCGTTTGGCGACCAGACAGTCATCGGCGAGCGAGGCATCAACCTCAGTGGAGGCCAGAAGCAGA
GGATCCAGATAGCACGCGCTCTGTATCAGGACGCCGACGTCTATCTGTTCGACGATCCGTTCAGCGCAGTCGATGCGCAT
ACAGGATCCCACATTTTCAAGGAATGCTTGCTTGCGGATTTGGCTTCAAAAACAGTGGTTTATGTTACTCATCAGATTGA
ATTCCTACCTGCCGCCGATCTCATCCTTGTCATGAAAGATGGGAGGATAGCACAGGCAGGAAGATACGACGAAATACTGG
GTTCAGGCGAAGAGTTCATGGAGCTGGTGGGTGCCCACGAGGAGTCTCTAACAGCACTGGATGTGGTCGATGCCATGAAC
GAGAACGAAGCCAACGTGTCATCCTCTCCCAGCAGCAGGATAGAGACGCCGAACCTGTCCAGATCCCTGTCGTTAGCTGA
GAAGAAACATGGCGCCACCAACGAGGCTGAAGGGGACGACGACGATGCTCGGAGCGGGCAGCTGGTGCAGGAGGAAGAAA
GGGAGAAAGGCAGGGTGGGGTTCTGGGTCTACTGGGAGTACCTCACGCAAGCCTACAAGGGCGCCCTCGTGCCGTTGGTG
TTGCTGGCGCAGACGCTCTTTCAGATCATGCAGATTGCCAGTAACTACTGGATGGCTTGGGCTACTCCGGCGTCGAAGGA
TGCCGAGCCTCCGGTGAGCGCGCCCACGCTGCTCTTCGTCTACGTCGTGCTGGCTCTCGGAAGCTCGCTGTGCATCCTCG
TAAGATCGCTGCTCCTTGCGACGGCTGCGTACAAGACAGCGACTCTGCTGTTCAACAAGATGCACCTGTCCATATTCAGA
GCTCCCATGTCTTTCTTCGATTCCACTCCCAGCGGGCGCATCTTGAACAGGGCTTCAACTGATCAAAGCGAGGTGGACAC
CAACATCGCTGACCAGATGGGCACCGTTGCATTCTCCATCATCCAGCTCGTCGGAATTACTGCGGTGATGTCTCAGGTCG
CATGGCAGGTCTTTGTGGTTTTCGTCCCTGTATTTGCTGCATGTGTCTGGTACCAGCGGTACTACATTGACACGGCAAGG
GAGCTGCAAAGGCTAGTAGGAGTGTGCAGAGCTCCAATCATACAGCACTTCGCAGAGTCGATAGCGGGGTCGAGCACCAT
CAGAAGTTTCGGCAAGGAAGACCAGTTCGTGTCGACTAACAGCCGTCTAACAGATGCCTACTCCCGGCCCAAGTTCTACA
ACGCCGGAGCGAGGGAGTGGCTTTGCTTTCGCTTGGACGTGCTGTCCTCTCTTGCGTTCGCCTTCTCCCTGATCTTTCTG
ATCAACCTACCGGCCGGTCTCATCGATCCAGGTTGTCTGGAGCATGTGCACTTTGGAGAACAAGATCATATCAGTAGAGA
GAATCCTACAGTACATGGGCGTTCCTGCAGAGCCCCCGCTTGTCATGCCAGAAAACAAGTTGGCTCAGAGCTGGCCATCG
AATGGAGAAATCCAGCTTCAGAATCTCCATGTGAAATATGCGCCGCAGCTGCCGTTCGTTCTGAAGGGCCTTACGGTCGC
TTTTCCGGGCGGCGTGAAGACTGGCATTGTCGGAAGAACAGGGAGCGGGAAATCAACCCTAATCCAGTCCCTCTTCCGCA
TCGTCGACCCTGCTGTCGGCCAGATAGTGATAGACGGCATCGACATCCGCACGGTTGGGCTGCATGA
>ZmABCB32
ATGGCCATGAGGCCCATGAGCTACTATGAAGACCACTCGATGTCATCATCTCATGCCGATGACACGGATGAAAGGAAGAG
CACGGTTTCAGCCTCCCCCGAGGCTAGCGCCGACGAGGAGTCGTTCTCATTCTTTGGGCTGCTTTACTACGCCGACACGG
TAGATTGGCTCCTCATGGCCCTGGGAACCCTTGGGTCTATCATCCACGGCATGGCATTCCCGGTCGGGTATCTCCTCCTT
GGAAAGGCGCTCGATGCCTTCGGAACTAACATAAATGATCCGGAGGGCATGGTCCATGCGCTCTACAAGGTGGTCCCCTT
TGTGTGGTACATGGCAGCAGCCACTCTTCCAGCTGGAATGGTTGAGATCTCCTGCTGGATATACTCAAGTGAGAGACAGT
TAGCACGCATGCGGCTCGCGTTTCTGAGATCAATCCTTAATCAAGAGGTTGGGGCCTTCGACACTGACTTGACTACTGCA
ACCATCATCACCGGAGTAACCAACTACATGAGTGTCATACAAGATGCAATAGGAGAGAAGCTGGGTCATTTCGTCGCAAG
CTTCTCCACTTTCTTTGCTGGTGTCATAATTGCGTTTATCAGCTGCTGGCAAGTTGCAATGCTTTCCTTCCTGGTCATTC
CACTTATCCTCATCATCGGAGCAGCATACACGAAAAAGTTGAATGTCTTATCTTTGTCACGCAATGCTATTGTTTCAGAG
GCAGTATCAGTTGTAGAGCAGACTTTGTCACATATCAAGACCGTCTTCTCCTTCGTTGGAGAGAGCTGGGCCATGAAGTC
CTTTGTCCAGTGCATGGAAAGCCAATTTAATCTAAGCAAGAAGGAAGCATTGATAAAGGGAATAGGACTTGGAATGTTCC
AAGCAGTGACTTTTTGTTCATGGGCACTGATGGTTTGGATTGGGGCAGTTGCAGTAACCAAAAACAAGGCAACAGGAGGT
GGCACGATAGCTGCTATCATGAGCATCCTCTTTGGTGCAATATCAATTACCTATGCCGCACCAGACCTTCAGACCTTCAA
TCAGGCAAAAACTGCAGGAAAAGAGGTCTTCAAGGTGATAAAGAGAAAGCCATCCATAAGTTATGCAAAAAGTGGATTAG
TACTAGACAAGATTCATGGAGAGATCAAATTCCGTAGGGTGCACTTTGCATATCCTTCCCGCCAGGATAAGCCAATTCTC
CAAGGATTCTCATTGTCCATCCCCGCAGGCAAAGTCATCGCTCTGGTAGGAAGCAGTGGCTGTGGAAAGAGCACTGTCAT
TTCACTACTTCAAAGGTTTTATGATCCAACTTCAGGTGACATACTCATTGATGGCCACAGTATCAAGAAAATTGATCTGA
AATCGCTGCGCAGAAACATAGCTTCAGTCTCTCAGGAACCATCACTATTTTCTGGTAACATAAAGGACAACTTGAAGATT
GGTAAAATGGATGCAAGTGACAAGGAGATAACTGAAGCAGCAAGAACAGCTAATGTTCATTCATTCATATCCAAACTACC
AAATGAGTACTTGACCGAGGTAGGAGAAAGGGGTGTGCAGTTATCGGGTGGCCAGAAACAAAGAATAGCTATTGCAAGGG
CAATGTTGAAGGATCCACCAATCCTACTTCTGGACGAAGCAACAAGTGCCCTTGATTCAGAATCAGAGAAGCTAGTTCAA
GATGCACTTGAGAGAGCAATGCGTGGAAGGACTGTTATCTTGATAGCCCACAGGATGTCCACAATTGTAAATGCTGACAC
TATAGTTGTCGTCGAAAATGGAAGAGTAGCACACACTGGGACACATCATGAGTTGCTTGACAAAAGCACATTCTACTCCA
ATGAACAAATTGGCGAAGCACACATCAAGCAGTCCTCCACAAATCAGGGACCAAACAAAAAGCTAGAAAGACTGGAGTCA
AAACAACCAAGAAATGAGAATGTAAAGGAAACACCCCCTTTCTTCAGACTTTGGTATGGATTGCGTAAAGAGGACATTAT
GAAGATTCTAGTTGGCTCCTCAGCAGCAGCCATCTCTGGAATCTCGAAGCCTTTGTTTGGTTATTTCATCATGACAATTG
GCGTGGCATATTATGACCCGAATGCAAAAAAGGAAGTCACCAAGTATTCTTTGATATTCTTCACAGCAGGGATGGTTACA
ATGGTGAGTAACATCTTGCAGCACTATATTTATGGTATCATTGGAGAAAGGGCAATGAAAAACATAAGGGAGGCACTCTT
TTCAGCTGTTCTCCGAAATGAGCTTGGTTGGTTTGAGAAACCAAATAATGGCGTAGGATTTCTTACCTCACGCATTGTCA
GTGACACGTCAACAGTCAAGACCATCATATCAGACAGAATGGCAGTTATTGTGCAATGCATCGCTTCAATTCTGATAGCA
ACAATAGTAAGCATGAAGGTCAATTGGAGAATGGCTTTAGTTTCATGGGCAGTCATGCCATGCCATTTCATTGGTGGCCT
TATTCAAGCCAAGTCAGCAAAAGGATTTTATGGTGACTCTGCTATTGCTCACCGGGAACTTGTCTCCCTAGCTTCAGAAG
CTGCTAGCAACATCCGGACTGTGGCATCCTTTGTTTATGAAGATGAAATAATCAAGAAAGCAGAATTGTCACTGCAAGAA
CCCTTGAGGATCACCAAGATTGAGAGCATGAAGTATGGGGTCATCCAAGGGATCTCGCTCTGCCTCTGGAATATTGCACA
TGCAGTGGCCCTATGGTACACCACAGTTTTGGTTCAGAGGAAGCAAGCCAAATTTGAGAACAGCATAAGATCATACCAGA
TATTCTCACTCACAGTACCTTCCATCACAGAATTATGGACCCTCATTCCTATGGTCATGTCAGCCATTTCAATACTGAAT
CCTGTATTTGACACACTTGACAGAGAGACACAAATCGTCCCGGATAAACCAGAAAACCCAGGCAAAGGGTGGCTCGTCGG
TAGAACCGAGTTTCAGGATGTGAGCTTCAATTATCCATCTAGACCAGAGGTGACCATTCTGGATGGCTTCAATCTAATTA
TAGAACCTGGCCAAAGAGTAGCATTGGTTGGCCCCAGTGGTGCAGGAAAATCCTCTGTACTGGCTTTAATACTGAGATTC
TACGATCCTGCTAGAGGTAGATTGTTAATTGACAACAAGAACATAAAGGACTACAATCTCCGATGGCTCAGGAAGCAGAT
TGGGCTAGTTCAACAAGAACCAATCCTGTTCAACACATCCATCAGAGATAACATTAGCTATGGAAGTGAAAGCCCTTCAG
AGACTGAAATCATCCAGGCTGCAATGGAGGCAAACATTCACGAATTCATCAGTGGTCTACCAGAAGGGTATGGCACTGTT
GTTGGAGACAAAGGGAGCCAGCTTTCAGGAGGGCAGAAACAGAGAATTGCTATTGCAAGAACAATACTGAAGAGGCCTGC
CATTCTGCTTCTTGATGAGGCAACCAGCGCACTTGATGGTGAATCTGAGAGGGTGGTTATGAGCTCTTTAGGGACCAAGG
TGTGGAAGGACAAAGATGAGCAAGCCAGTACGATTACAAGTATCACAGTTGCACATAGACTGTCCACAGTCATAAATGCT
GATACGATAGTTGTGATGGAGAAAGGAAAGGTTGTTGAACTTGGTAATCACCAAGAGTTGATCTCTGCTGAAGATGGCGT
TTACTCAAGATTGTTCCACTTGCAAAGCAACATGAAAGAATGA
>ZmABCB33
ATGGTCGACGCTCCGGCACCGGCAGGCTCGACGGCCGCGGCCAAGGAGAAGGCCTCGGCCCTGGAGCTGGTCCGCTACGC
CGACGCGCGGGACTGGTGCCTCATGGCGCTGGGCGCGCTAGGCAGCTTCGGCGACGGCATGATGCAGCCGCTCTCCATGC
TCGTGCTCGGTGACATCGTCAACAGCTACGGCGGCGCCGGGACCGCCGACAGCGCCTTCAGCTCCAGCGCCGTCGACAAG
TTCGCGCTTCGGTTGCTGTACGTCGCGGTTGCCGTGGGCGCCTGCGCTTTCCTAGAGGGGCTGTGCTGGACGCAGACCGC
GGAGCGGCAGGCGTCCAGGATGAGGCGGCTGTACCTGGAGGCCGTCCTGCGGCAGCAGGTGGAGTTCTTCGACACGTCCG
GGCCGGCCTCGCAGGGCACCACGTTCAGGGTCATCTCCACCATCTCCGACGACGCCGACACCATCCAGGACTTCCTCGCC
GAGAAGCTGCCCAACGTCCTGGCAAACATTACGCTCTTCTTCGGCACGCTGGCCGTGGCCTTCGTCTTCGCGTGGCGGCT
AGCGCTCGCGGGCCTCCCGTTCACGCTCCTCTTCGTGGTCCCGAGCGTGTACCTGGGCAAGCGAATGGCCGCCGCGGCGG
GGCAGGCGCGCGCGGCGTACCAGGAGGCGGGCGGCGTCGCCGAGCAGGCGGTGTCGTCCATCCGGACCGTGGCGTCGTAC
CGCGGGGAGCGGCGGGAGCTGGAGCGGTTCGGGCGCGCCCTGGCCCGGAGCACCGCGCTCGGCATCAAGCAGGGGCTCAT
CAAGGGCGTCGTCATCGGGAGCATGGGCGTCATATACGCCGTGTGGTCCTTCATGTCCTGGATCGGCAGCGTCCTGGTCA
TCCGTTTCCACGCGCAGGGCGGTCACGTCTTCGTCGCCTCCATCTGCATCGTCTTGGCCGGAATGTCCATCATGGTGGCT
CTGCCAAACCTGCGTTACTTCGTCGACGCGGCGACGGCGGCGGCACGGATGCGCGAAATGATCGACAAGCTGCAGCCTCT
CGAGACGGAGGGCAAGAAGGGCACCGCCATGGAGAACATCAGGGGCCAGATCACGTTCAAGGACGTGCATTTCTCGTACC
CGTCAAGGCCTGACACGCGGGTGCTCCACGCCGTGAATCTCACCATCTCCGAGGGCGCCACCGTCGGCCTCGTCGGCGGC
AGCGGGTCCGGGAAGTCCACCATCCTCTCGTTGCTGCAGAGGTTCTACAGCCAGGACTCGGGGGAGATACTACTGGACGG
CATCGACATCGGCACGCTCAACGTCGAGTGGCTCAGGAGCCAGATCGGCCTGGTGAGCCAGGAGCCGGTGCTGTTCGCCA
CGACCATCAGGGAGAACATCCTGTTCGGCAACGAGGCGGCCTCGCTGAAGCAAGTCGTCGTGGCGGCGAAGATGGCCAAT
GCTCACGATTTCATCACCAAATTGCCCCATGGATACGATACCAATGTATGCCGATGCTTCGAATCCTGGCCACAGAATGA
ACTAGCTATTTGCCTATTTGTACTTGAGCAAGTTCAATGCTTGCATTTGCAGGTCGGGCAGTTCGGGACGCAGCTGTCGG
GAGGTCAGAAGCAGCGCATCGCCATCGCCCGCGCGCTCATCAGGGACCCCAAGATCCTGCTCCTCGACGAGGCGACTAGC
GCGCTGGACTCCGAGTCGGAGCGCGCGGTGCAGGACGCGCTGGACCGGGCGTCCGTGGGCCGGACGACCGTCGTCGTGGC
GCACCGCCTCTCCACGGTCCGCAAGGCCGACATGATCGCGGTGCTCGACGCGGGCCGCGTGGTGGAGCGCGGCACGCACG
ACGAGCTCCTCGGCGCGGAGGCCGGCGAAGGCGGCGGCTTCTACGCGCGGATGGCGATGCTGCAGAGGGCGTCCGTGGCG
AGGGAGGAACGCCAGCGGGTGGTGGAAGTAGAGCCGGAGAGCAACAGGGTGTCGTTCCGTAGCGTTGAGATCATGTCGGT
GCCCAGCGACTTCCACCCAAGCCCGGTGCCGTCGTTCAGGTCGGTGGAACGGTCCGTGGAAATGGAAGACGAAAAGGTCG
ACGGACGCGACACGGCGCGCGGCAGAAAGCCGTCGCAGCTCCGCCTGCTCAAGATGAACCGGCCGGAATGGAAGCAAGCT
CTGCTCGGGTGCGCCGGTGCCATCGTCTTCGGTGCGGTGTTGCCGCTCTACTCTTACAGCCTCGGAGCTTTGCCGGAGGT
GTATTTTCTCGGCGACGACGACCTCATCCGTTCAAAGACCAGGCTGTACTCCCTCGTCTTCTTCGGCATCGCCATCGTCT
GCATCACGGCGAACATCGTGCAGCACTACAACTTCGCCGTCATGGGCGAGCGCCTGACGGAGCGCGTCCGTGGACAGATG
TTCGCCAAGATACTCTCCTTCGAGGTCGGGTGGTTCGACGAGGACGAGAACTCAAGCGCCGCGGTGTGCGCGCGGCTGGC
CACGCAGGCCACAAAGGTCCGGTCCCTCGTCGGTGACCGCATGTGCCTCCTGGTGCAGGCGTCCGCCAACGCGGCGCTAG
GTTTCTCCCTTGCGCTCGCCCTGTCGTGGCGGCTCGCGGTGGTCATGATGGCTATGCATCCACTGGTAATCGCGAGCTTC
TACTTCAAGAAGGTGCTGATGACCGCCCTGTCCAAGAAGGCCAAGAAGGCGCAGGTGCAAGGCAGCCAGCTCGCCAGCGA
GGCTGTCGTGAACCACCGGACCATCACCGCGTTCTCGTCGCAGCGTCGGATGCTCCGCCTGTACGAGGCCGCGCATGAGG
CGCCCAGGAAGGACAACAGGGTGCAGTCGTGGTACTCCGGCTTCTGCCTGTCCCTGTGCCAGTTCAGCAACACGGGCAGC
ATGGCGCTCGCGCTGTGGTACGGAGGCAGGCTTATGGCCAAGGGCCTCATCACTCCCACGCACCTGTTCCAGGTGTTCTT
CATGCTCATGACCATGGGGCGGGTGATCGCAGACGCCGGCAGCTTGACGTCCGACCTAGCCAAGGGCGGTGACGCCGTGC
GGTCCATCCTGGACACGCTGGACCGTGAACCGATGATCCAGGATGACGGCGACGAAGCCGACGGACCAAGGAAGAAGAGG
AAGCAACAGCAGCAGCAGAAGGAAATGAAAGGCACAATCGAGTTCAGGGACGTGCACTTCAGCTACCCGACGCGGCCGGG
GACGACCGTGCTCGATGGGTTCAGCCTCGAGATAGGCGCGGGGAAGACTGTGGCGCTCGTCGGACCGAGCGGATCCGGCA
AGTCCACGGTGATCGGGCTGATCGAGCGCTTCTACGACGTGCAGAAAGGCTCGGTGCTGATCGATGGCAGGGACATCAGG
AGCTGCAGCCTGGCGCACCTCCGGTCGCACGTCGCGCTCGTCAGCCAGGAGCCGACGCTGTTCTCCGGCACGATCCGCGA
CAACATAGTGTACGGCGACGAGCACGCCACCGAGGACGAGGTGACTAGTGCCGCCAAGCTTGCCAACGCCCACGAGTTCA
TCAGCGCGATGGAGGGCGGCTACGACGCGCGCGTCGGGGAGCGAGGGGCGCAGCTGTCCGGCGGGCAGAAGCAGCGGATC
GCGCTGGCGCGTGCGATATTGAAGAACGCGCGGGTCCTGCTGCTGGACGAGGCGACGAGCGCGCTGGACACCGTGTCGGA
GAGGCTAGTGCAGGACGCTATCGACAGGATGCTGCAGGGGCGGACGTGTGTGGTGGTGGCACACCGCCTCTCCACGGTGC
AGAAGGTAGACATGATTGCGGTGGTGCGGGGCGGGAAGGTGGCGGAGAGAGGGCGGCACGGGGAGCTCATCGCCGTCGGA
CCTGGAGGGATATACTACAACCTGATGAAGTTGCAACTGGGTAGATCGCCGTGCCTTAGTCCTCCTAAGTAA
>ZmABCB34
ATGGAAGAATGGCAAGAGATATACTCACCTTGCTTCTGGATGGGCACTTTTGCACTGATAGAGTTGATATTCATCATGAG
TATATTGGCTCAATTTCTGTTCAGGAAATTTAGATGCTGGATACAGAGGCTAAAGGGTGCAGCTCCTGAAAGCAATAAAC
AACATCAGGAACATAAGATTATTGCTATAAAGCTGGTTTCAGCTGGAGGAAAAACAGGAATCACATTCACAGACAGCAGT
GTAACAGAGCCACTATTGAATCCATCTGTGGGACAGCAGGCAGAAGCCAAACGAACATGTCCATATGGAAAAGCAAATAT
TCTTGAACTTGTCACCTTCTCTTGGATGAACCCTGTGTTTTCTATTGGATACAAGAAACCTCTAGAGAAGAATGCGGTGC
CAGATGTTGATGGAAAAGATGCTGCTGAGTTTCTGTCTGATTCATTTAAAAATGTCATAGATGATGTTGAACACAGTTAT
GGTTTAAGTACTTCATCGATCTATAGAGCAATGTTTATATTTATAAGACGGAAAGCAATTATCAACGCAGGATTTGCAGT
TTTAAGTGCCAGCGCATCCTATGTTGGACCCTCACTGATTAATGATTTGGTGAAATTCCTTGGAGGACAGAGGCAATATG
GATTGAAAAGAGGTTATATTCTCGCAGTTGCTTTTCTAAGTGCCAAAGTTGTGGAGACCATATCACAGAGGCAGTGGATT
TTTGGAGCTCGACAGCTTGGCATGCGGTTGCGAGCTGCTTTGATATCCCACATCTATCAAAAGGGTCTTCACTTATCCTG
CAGTTCAAGGCAGAAGCATACAAGTGGAGAGATCATAAACTACATGAGTGTAGATATACAAAGGATAACTGATGTTATAT
GGTATATAAACTACATCTGGATGCTACCCATTCAGCTTTCTCTAGCTGTCTATATCCTTCATACAAACTTAGGGGTCGGG
GCCTGGGCTGGTTTAGCGGCAACACTGGCAATAATGGCTTGTAATATTCCACTAACCAAAATGCAAAAGAGGTTGCAAGC
CAAGATCATGGTTGCCAAAGACAATAGAATGAAGGCAACAACAGAAGTTCTTAGAAGCATGAAAATACTAAAACTTCAAG
CATGGGATATGAAGTACCTTCATAAGCTAAAAACTTTACGCGGTGAGGAGTACAATTGGCTATGGAGATCTGTGAGGTTG
TCGGCTCTAACAACATTCATATTTTGGGGGTCACCTGCATTCATTTCCTCCATAACATTTGGCTCATGGATACTGCTGGG
GGTTCCTCTGACAGCTGGAACTGTTTTGTCAGCTCTTGCGACATTCCGCATGCTACAAGATCTAATTTTCACACTTCCTG
ACTTACTTTCAGTGTTTGCTCAGGGAAAAGTTTCAGCTGATAGAGTGGCAAAATACCTTGAGGAAGAAGAATTGAAATGT
GATGCAGTTACACAAGTACCAAGAAATGACACAGACTTTGATGTGAAGATTGATCATGGAATATTCAGTTGGGAACTTGA
GACAACTTCTCCAACTCTGACAGATGTAGAGTTAAAGGTAAAGAGAGGGATGAAAGTGGCTATCTGTGGAATGGTCGGTT
CTGGAAAATCCAGTCTATTATCATGCATACTTGGGGAGATGCCAAAACTAGATGGGACTGTCAGGGTCAGTGGCCGTAAA
GCATATGTTCCTCAAACTGCCTGGATCTTGTCTGGGAACATTAGGGAAAACATTCTATTTGGAAACACACATGACGAGGA
AAAGTACAAAAAAATCATACAATCATGTGCATTGACAAAAGATCTTGAGTTGTTTGCAAATGGTGATTTGACTGAGATCG
GTGAAAGGGGAATCAACATGAGTGGTGGACAGAAACAGCGAATTCAGATTGCAAGGTCGGTGTATGAGGATGCAGATATT
TACCTCTTTGATGATCCTTTCAGTGCAGTAGATGCCCATACTGGAAGCCAGCTTTTCAAGGATTGTGTAATGGGAATTCT
TAAAGATAAAACAGTGTTGTATGTGACCCACCAAGTCGAATTCCTTCCTGCCGCAGACCTTATACTGGTGATGCAAGATG
GTAAAATCGTGCAGAAAGGGAAATTCAATGAACTTCTTCAACAAAACATAGGGTTTGAAGCTATAGCAGGTGCGCATAGC
CAGGCTCTTGAATCTGTTATAAATGTTGAGTGTTCCAGCAGAATACCGCCAGACAACAAAAAATCAGCAGACAGTGAGGA
TGAGTTCGATACGGAAAATGAAATAGATGACCAACTTCAGGGCATAACAAAACAAGAGTCTACACATGATGTCTCACAAG
ACATCAGTGACAAGGGGAGGTTAACACAAGAAGAAGAACGGGAAAAGGGAGGCATTGGCAAGAAGGTTTATTGGACCTAC
CTGAGGGCAGTTCATGGTGGAGCCTTAGTGCCAGTAACAATAGCTGCACAATCGTTCTTTCAAATATTTCAGGTAGCCAG
CAACTATTGGATGGCATGGGCATCACCTCCTACAACTGCAACCACTCCAACCGTTGGATTAGGCCTCCTCTTCTCTGTAT
ACATAGCACTATCTATGGGAAGTGCCCTGTGTGTTTTGTCTCGGTCCTTGCTTGTGTCACTAATTGGTCTACTAACATCA
GAAAAGTTCTTCAAGGACATGCTCCACTGCATCCTGCATGCCCCAATGTCCTTCTTTGATTCCACACCTACTGGTAGAAT
TTTAAACAGGGTACATGACATACCGACAGCGAGAGAGTTGGCTCGTTTATCACAAATTCAAAGGGCTCCAATCCTACATC
ATTTTGCAGAATCACTAGCAGGAGCATCAAGTATTAGAGCATATGCACAAAAAGATCGTTTTAGAAAAGCAAACATTGGT
CTTATTGACAACCATTCCAGACCATGGTTCCATAACATTTCTTCAATGGAGTGGCTTTCTTTCAGGCTAAACATTCTATC
CAACTTTGTCTTTGCCTTTTCTTTGACTCTGCTAGTGAGCCTCCCTGAAGGTTTTATAAATCCAAGTATTGCTGGACTTG
CGGTTACTTATGCGTTGAACCTCAACTCACAGCTGGCATCCATAATTTGGAACATTTGCAACACAGAAAACAAAATGATA
TCAGTAGAAAGAATAATGCAGTACTCGAGGATCCCTACCGAGGCTCCTATCATAGTTAACCACTACCGCCCACCAAACAG
CTGGCCAGATGCCGGAACTATCCATATAAGTTCCTTGGAGGTTCGATATGTGGAGCATCTCCCATCAATTTTTGAGAAAC
ATATCATGCACAATTCCAGGAAGGAAAAAGTGGGGATTGTAGGACGTACTGGTAGCGGAAAGTCAACTTTTATCCAAGCA
CTTTTTAGGATCGTTGAACCCAGAGGAGGAACAATCGAAATCGACAATGTTGACATCTTGAAAATAGGGCTGCATGATTT
AAGGGGAAGACTAAGCATCATTCCACAGGATCCAACGATGTTTGAGGGAACAGTTAGAGGGAATCTGGACCCCCTGAATG
AGTACCCTGATCATCGCGTGTGGGAGATCTTGGATAAATGCCAGCTTGGTGATATAGTTCGGCGAAACCCAAAGAAACTG
GACTCTATAGTTGTAGAGAATGGGGAAAACTGGAGTGTTGGACAGAGGCAATTATTTTGCCTCGGAAGGGTTCTTCTAAA
GCGAAGCAATGTTCTTGTTCTTGATGAGGCAACTGCTTCAGTTGACTCCTCCACTGATGCCATTATCCAAAAAACAATCC
GCGAGGAATTCAGGAAATGCACAGTATTGACAATAGCTCACAGAATCCACACCGTAATTGACAGTGATCTCATTCTTGTT
TTCAGTGAAGGAAGAGTTATAGAATATGACACACCCACAAAATTACTGGAGAACGAGACCTCTGAATTCTCCAAGCTCAT
AAAGGAGTACTCAGGACAATCTCATGGCTTCAGTGGAACAACAAACAATTGA
>ZmABCB35
ATGGCGGAGTCGGCGGCGACGGACGGCAAGGCGGATAAGGTGGCGAACGGAGGAGGGGGAGGCGGCGATGCGGCGGGGGA
GGGGAAGAAGAGGGGGGACCAGGCCGTGGCGTTCCACGAGCTTTTCTCGTTCGCCGACAAGTGGGACCTGATGCTCATGG
CCGCGGGCAGCCTGGGCGCGCTGGCTCACGGCGCCGCCATGCCGTTCTTCTTCCTGCTCTTCGGCGACCTCATCAACGGT
TTCGGCAAGAACCAGACCGACCTCCGCACCATGACCGACGAGGTCGCCAAGTATGCGCTCTACTTCGTCTACCTGGGGCT
GGTGGTCTGCGTCTCTTCATACGCAGAGATCGCGTGCTGGATGTACACCGGGGAGCGCCAGGTGATCGCGCTCCGGAAGG
CGTACCTGGACGCCGTGCTGCGGCAGGACGTGGGGTTCTTCGACACGGACGCGCGCACGGGTGACATCGTCTTCGGCGTC
TCCACCGACACGCTGCTCGTGCAGGATGCCATCGGCGAGAAGGTCGGGAACTTCATGCACTACATCGCCACCTTCCTGGC
CGGGCTGGTCGTCGGCTTCGTCTCGGCGTGGCGGCTTGCGCTGCTCAGTGTGGCCGTCATCCCGGCCATCGCCTTCGCCG
GCGGCCTGTACGCGTACACGCTCACTGGGCTCACTTCCAAAAGCCGGGAGTCCTATACCAATGCTGGTGTCGTCGCCGAG
CAGGCAATTGCACAAGTAAGAACAGTGTACTCTTTTGTCGGAGAGAGCAAAGCTCTCAATTCCTATTCTGAAGCAATTCA
GAACACACTGAAGCTTGGTTACAAAGCTGGGATGGCCAAAGGTCTTGGAATTGGATGTACTTATGGGATAGCTTGCATGT
CATGGGCACTGGTATTTTGGTATGCCGGGGTCTTCATCAGGAATGGGCAGTCCGATGGTGGAAAGGCTTTTACCGCGATC
TTTTCTGCAATTGTCGGTGGCATGAGTCTTGGCCAGGCTTTCTCAAACCTTGGAGCCTTCAGTAAAGGAAAGATTGCCGG
TTACAAACTGTTGGAGGTCATTCGCCAGAAACCCTCCATAGTCAATGATCATAAGGATGGAAAGTGGTTGGCTGAGGTCC
ACGGAAACATAGAATTCAAGGAAGTCACTTTCAGTTATCCATCAAGGCCTGATGTTATAATCTTTCGGGATTTCTCTCTT
TTCTTCCCTGCTGGTAAAACTGTTGCAGTCGTTGGAGGCAGTGGGTCTGGAAAGAGCACTGTTGTGGCTTTGATAGAAAG
GTTCTATGATCCTAATGAAGGCCAGGTTTTGCTAGACAATGTTGACATAAAGACACTCCAGTTGAGGTGGCTGAGAGACC
AGATTGGTCTGGTAAACCAAGAACCTGCTCTTTTTGCGACAACAATCCTAGAGAATATACTGTATGGAAAGCCTGATGCA
ACTATTGCAGAAGTTGAGGCTGCAACGACTGCATCCAATGCTCATAGTTTTATCTCTCTTCTTCCGAATGGTTACAACAC
AATGGTAGGTGAGCGAGGCATCCAGCTCTCTGGTGGTCAGAAACAACGTATTGCGATCGCTCGTGCTATGCTGAAGAACC
CAAAGATTCTGCTCCTTGACGAGGCTACCAGTGCATTAGATGCAGACTCAGAAAGCATTGTGCAAGAAGCTTTAGACCGT
TTGATGGTTGGGAGGACGACTGTAGTTGTTGCCCACCGTCTGTCCACTATAAGAAACGTGAACATGATCGCTGTGATCCA
ACAAGGTCAAGTTGTTGAGACTGGGACGCATGATGAACTCCTTGCGAAAGGAACCTCTGGAGCATATGCCTCCCTTATTC
GTTTTCAGGAAACGGCACGTAATAGGGATCTTGGAGGTGCATCTAGCCGCAGGTCACGGTCAATTCACTTGACAAGCTCA
CTTTCCACCAAATCTCTCAGCCTCAGGTCTGGAAGTCTAAGGAACCTCAGCTATCAGTACAGTACTGGAGCAGATGGGCG
CATCGAGATGATCTCTAATGCTGATAATGACCGCAAATACCCAGCACCACGTGGCTACTTCTTCAAGCTTCTGAAACTGA
ATGCACCTGAATGGCCTTATGCAGTATTGGGGGCCATTGGTTCTGTCCTCTCAGGATTTATTGGCCCAACTTTTGCCATC
GTTATGGGTGAAATGCTCGACGTGTTCTACTACAGGGACCCCAATGAGATGGAGAAGAAAACCAAGCTATATGTGTTCAT
CTATATTGGCACAGGCATATACGCCGTCGTTGCTTATCTTGTGCAGCATTACTTCTTCAGCATCATGGGAGAGAATCTTA
CAACCAGGGTCAGGCGGATGATGTTGTCTGCAATACTTAGGAATGAAGTTGGTTGGTTTGACGAAGAAGAAAACAATTCA
AGTCTCGTGGCTGCGCATCTAGCTGTTGATGCAGCTGATGTGAAGTCGGCCATAGCTGAGAGAATATCGGTCATCCTGCA
GAACATGACTTCCCTTATGACTTCTTTCGTCGTTGGATTTATCATTGAATGGAGAGTGGCAATACTTATTCTGGCCACTT
TCCCTCTGCTTGTGCTTGCCAACTTTGCTCAGCAACTTTCAATGAAGGGCTTCGCTGGTGACACTGCAAAGGCACATGCC
AAGAGCAGTATGGTTGCTGGTGAAGGAGTGAGCAATATCCGCACCGTGGCGGCCTTCAACGCTCAAAGCAAGATCTTGTC
ACTCTTCAGCCATGAACTGCGTGTCCCAGAGCAGCAAATCCTCCGCCGCAGCCAGACATCAGGTCTTCTGTTTGGCCTGT
CACAGCTCTGCTTATACTCCTCGGAAGCGCTCATTCTCTGGTATGGTTCTCATCTTGTGCGGTCACATGGGTCCACCTTC
TCCAAGGTCATCAAGGTTTTTGTTGTCCTTGTGGTGACCGCCAACTCCGTAGCCGAGACGGTAAGCCTGGCCCCGGAGAT
CATCCGTGGAGGTGAATCCATCCGATCCATCTTTGGCATCCTCAACAGAGCAACAAGAATCGAGCCTGACGATCCAGAGT
CAGAGAGGGTCACCACCATCCGAGGTGACATTGAGTTGCGGCATGTCGACTTTTCGTATCCAGCACGCCCGGACATCCAA
ATCTTCAAGGACTTCAACCTGAAAATCCAAGCTGGGCGCAGCCAGGCGCTAGTCGGAGCCAGCGGCTCAGGGAAGAGCAC
CATCATTGCTCTCATCGAGCGGTTCTACGACCCGTGCGGAGGGAAAGTGGCCATCGATGGCAAGGACATCCGGACGCTGA
ACTTGAAGTCCCTGCGGCGCAAGATCGGCCTGGTGCAGCAGGAGCCAGTCCTCTTCGCGTCGAGCATCCTGGAAAACATC
GCGTACGGCAAGGAAGGCGCGAGCGAGGAGGAGGTGGTCGAGGCGGCGAAGACGGCGAACGTGCACGGCTTCGTGAGCCA
GCTGCCCGATGGGTACAGGACCGCGGTCGGCGAGCGGGGCATGCAGCTGTCGGGCGGGCAGAAGCAGCGGATCGCCATCG
CCAGGGCGGTGCTCAAGGACCCGGCCATCCTGCTGCTGGACGAGGCGACGAGCGCGCTGGACGCGGAGTCGGAGTGCGTG
CTGCAGGAGGCGCTGGAGCGGCTGATGAAGGGGCGGACCACCGTCCTGGTGGCGCACCGGCTGTCGACGATCCGAGGGGT
GGACCGCATCGCGGTCGTGCAGGACGGGCGGGTCGTGGAGCACGGCAGCCACTCCGACCTCCTGGCCCGGCCGGAGGGCG
CGTACTCGCGGCTGCTGCAGTTGCAGCACCACCGTGTGTGA
