# Supplementary material for: Functional analysis revealed the involvement of ZmABCB15 in resistance to rice black-streaked dwarf virus infection
Source: BMC Plant Biol. 2022 Oct 11;22:484. doi: 10.1186/s12870-022-03861-w (PMC9552357; doi:10.1186/s12870-022-03861-w)
Supplement: Supplementary file 4 — Additional file 4: Table S3. The primer sequences for the qRT-PCR. [file 12870_2022_3861_MOESM4_ESM.xlsx]

## Sheet: Sheet1
Table S3 The primer sequences for the qRT-PCR.
ZmABCB1-up:GACTGTCAAACGCCTCACG
ZmABCB1-dn:TTTGCCACAGGAACAGAGG
ZmABCB2-up:TGTTGGTAGAAATGGCTCCG
ZmABCB2-dn:TTTCCCGAATGCTCAAACTC
ZmABCB3-up:CAAGTATGACACCGTAGTAGGAGA
ZmABCB3-dn:CGATCGGAAGATAAGGATTTC
ZmABCB4-up:ATGACAGCAAGAAGCCCACC
ZmABCB4-dn:CGACGACGAGGAAGTAGAAGG
ZmABCB5-up:CTCAGTGGTCATTCGTGGAT
ZmABCB5-dn:CTGGGAGTAGGTCAAGGTCA
ZmABCB6-up:GACTTCTTTCGTCGTTGGAT
ZmABCB6-dn:GATCTTGCTTTGAGCGTTG
ZmABCB7-up:AAGGGCTCCAATCCTACACC
ZmABCB7-dn:CCTGAAAGAAAGCCACTCCA
ZmABCB8-up:CCGTGCTCAACGTCATTCC
ZmABCB8-dn:CCCATTGTTTGCCTTCACAG
ZmABCB9-up:CAGTGGTTGGGATGGTAGGAT
ZmABCB9-dn:CCAGGCAGCAAGAATGAATG
ZmABCB10-up:TGTCAGGAGGGCAGAAGCA
ZmABCB10-dn:ACAGACGGTGAGCCACTACGA
ZmABCB11-up:TGGGAGTGGCAAATCAAC
ZmABCB11-dn:TGCCCTTATCGTGTCGTT
ZmABCB12-up: CTTGTACATTAGGACCTTGT
ZmABCB12-dn: TGTTGCTGCTTGATTAAGTC
ZmABCB13-up:CAGAAGCGGTTGTGGTAAATC
ZmABCB13-dn:AAGCAATGTTGTCCCTGACAC
ZmABCB14-up:GCAATCGTAAAGAACCCTAGG
ZmABCB14-dn:TCAACCACCTTCCCGTGT
ZmABCB15-up:AAGCCAGAGGCAGATGACA
ZmABCB15-dn:GAAGGCAACAATGATAGCAAC
ZmABCB16-up:AAGAAGAAGAAGGCGGAAGAG
ZmABCB16-dn:CCGAAGAAGATGAAGAAGACG
ZmABCB17-up:TTTATGCTCGCCGTGTCT
ZmABCB17-dn:TCGGATGCTTTCCTTGC
ZmABCB18-up:GCTTCTGTCGGGTCATCAA
ZmABCB18-dn:GCTTGCGCCTTATCTTCTG
ZmABCB19-up:GCTAAGGACGCCAACATCG
ZmABCB19-dn:CTTGCTGGTTTCGGACTGC
ZmABCB20-up:TTATCTGAAGCAACAGGTCGTAG
ZmABCB20-dn:TGTGGCAGAAATCGAGGC
ZmABCB21-up:AAGGGACCATTAGGAGCAACA
ZmABCB21-dn:TGGGAATCAACGGAAGCAG
ZmABCB22-up:TCGGATGAAGGTGAAGAAAG
ZmABCB22-dn:CAATGTCCAGAACCGTGAAT
ZmABCB23-up:GACTCAGCCAAGGCAAATG
ZmABCB23-dn:GGACGGGATGGGTATTTG
zmABCB24-up:CCTCCATTTGTTGTTGCTGC
zmABCB24-dn:ACGATCCCTTCCTTGACTGC
ZmABCB25-up:TGTTGAGCGGTTCTACGATC
ZmABCB25-dn:CCCTCCTGACCTCTTCTACTG
ZmABCB26-up:TACAAGAGGGCGTGGAAGG
ZmABCB26-dn:TCAGCGTGAAGGCGAACA
ZmABCB27-up:GTTAAATGCCTCTGCTGACC
ZmABCB27-dn:CAGAACCAACCTCGCCTAC
ZmABCB28-up:CGTTCGTCGCTTGTTCCTC
ZmABCB28-dn:GTTCCAGTTCCGCCATCAC
ZmABCB29-up:CCAGATCGCATCCACATATTG
ZmABCB29-dn:TTGAATACGGAGTCCATTAGCC
ZmABCB30-up:AAACCACCCAATGTCTACGG
ZmABCB30-dn:AGATCTCGACCATCCAGCAG
ZmABCB31-up:GCGGTACTACATTGACACGG
ZmABCB31-dn:GCGAAAGCAAAGCCACTC
ZmABCB32-up:ACCGTCTTCTCCTTCGTTGG
ZmABCB32-dn:CCACCTCCTGTTGCCTTGTT
ZmABCB33-up:TCACTCCCACGCACCTGTT
ZmABCB33-dn:GCTGCTGCTGTTGCTTCCT
ZmABCB34-up:ATTGCTGGACTTGCGGTTAC
ZmABCB34-dn:GTGGGCGGTAGTGGTTAACTA
ZmABCB35-up:GCCAGAAACCCTCCATAGTCA
ZmABCB35-dn:TGCTCTTTCCAGACCCACTG
